# Supplementary material for: Beyond methane consumption: exploring the potential of methanotrophic bacteria to produce secondary metabolites
Source: ISME Commun. 2025 Feb 13;5(1):ycaf030. doi: 10.1093/ismeco/ycaf030 (PMC11964084; doi:10.1093/ismeco/ycaf030)
Supplement: 003b_SupplementaryInformation_DataFile1_accepted [file 003b_supplementaryinformation_datafile1_accepted.zip]

Archive with 2 entries (2 files):
- 003b_SupplementaryInformation_DataFile1_accepted.xlsx
- __MACOSX/._003b_SupplementaryInformation_DataFile1_accepted.xlsx
