# Supplementary material for: Beyond methane consumption: exploring the potential of methanotrophic bacteria to produce secondary metabolites
Source: ISME Commun. 2025 Feb 13;5(1):ycaf030. doi: 10.1093/ismeco/ycaf030 (PMC11964084; doi:10.1093/ismeco/ycaf030)
Supplement: 003b_SupplementaryInformation_DataFile1_accepted [file 003b_supplementaryinformation_datafile1_accepted.zip › 003b_SupplementaryInformation_DataFile1_accepted.xlsx]

## Sheet: Meta data
File title	Beyond methane consumption: “Exploring the potential of methanotrophic bacteria to produce secondary metabolites”
File description	This dataset presents volatile profiles of four methane-oxidizing bacterial (MOB) strains under controlled conditions. It includes a meta-analysis of 62 cultured MOB genomes and 289 metagenome-assembled genomes, focusing on secondary metabolite production potential. The tables detail biosynthetic gene cluster occurrences in MAGs, strains, and basic genome information, alongside detected and signi…
Sheet 1 and Sheet 2
column title	column description	unit	missing value	format
Assembly_accession	Accession number in public database NCBI or IMG	n/a		Text
rhizomideA_rhizomideB_rhizomideC	Biosynthetic gene cluster from Antismash	n/a		Number
anabaenopeptin NZ857 / nostamide A	Biosynthetic gene cluster from Antismash	n/a		Number
ectoine	Biosynthetic gene cluster from Antismash	n/a		Number
carotenoid	Biosynthetic gene cluster from Antismash	n/a		Number
1-heptadecene	Biosynthetic gene cluster from Antismash	n/a		Number
phenolic_lipids	Biosynthetic gene cluster from Antismash	n/a		Number
icosalideA_icosalideB	Biosynthetic gene cluster from Antismash	n/a		Number
xenotetrapeptide	Biosynthetic gene cluster from Antismash	n/a		Number
bicornutinA1_bicornutinA2	Biosynthetic gene cluster from Antismash	n/a		Number
Sum	Biosynthetic gene cluster from Antismash	n/a		Number
RRE_containing	Biosynthetic gene cluster from Antismash	n/a		Number
NRPS	Biosynthetic gene cluster from Antismash	n/a		Number
terpene	Biosynthetic gene cluster from Antismash	n/a		Number
T3PKS	Biosynthetic gene cluster from Antismash	n/a		Number
NAPAA	Biosynthetic gene cluster from Antismash	n/a		Number
hserlactone	Biosynthetic gene cluster from Antismash	n/a		Number
RiPP_like	Biosynthetic gene cluster from Antismash	n/a		Number
redox_cofactor	Biosynthetic gene cluster from Antismash	n/a		Number
arylpolyene	Biosynthetic gene cluster from Antismash	n/a		Number
NRPS_like	Biosynthetic gene cluster from Antismash	n/a		Number
T1PKS	Biosynthetic gene cluster from Antismash	n/a		Number
transAT_PKS	Biosynthetic gene cluster from Antismash	n/a		Number
ranthipeptide	Biosynthetic gene cluster from Antismash	n/a		Number
transAT_PKS_like	Biosynthetic gene cluster from Antismash	n/a		Number
CDPS	Biosynthetic gene cluster from Antismash	n/a		Number
betalactone	Biosynthetic gene cluster from Antismash	n/a		Number
LAP	Biosynthetic gene cluster from Antismash	n/a		Number
lanthipeptide_class_ii	Biosynthetic gene cluster from Antismash	n/a		Number
hglE_KS	Biosynthetic gene cluster from Antismash	n/a		Number
proteusin	Biosynthetic gene cluster from Antismash	n/a		Number
ectoine	Biosynthetic gene cluster from Antismash	n/a		Number
NAGGN	Biosynthetic gene cluster from Antismash	n/a		Number
siderophore	Biosynthetic gene cluster from Antismash	n/a		Number
phosphonate	Biosynthetic gene cluster from Antismash	n/a		Number
cyanobactin	Biosynthetic gene cluster from Antismash	n/a		Number
lassopeptide	Biosynthetic gene cluster from Antismash	n/a		Number
thiopeptide	Biosynthetic gene cluster from Antismash	n/a		Number
ladderane	Biosynthetic gene cluster from Antismash	n/a		Number
microviridin	Biosynthetic gene cluster from Antismash	n/a		Number
PKS_like	Biosynthetic gene cluster from Antismash	n/a		Number
resorcinol	Biosynthetic gene cluster from Antismash	n/a		Number
lanthipeptide_class_i	Biosynthetic gene cluster from Antismash	n/a		Number
linaridin	Biosynthetic gene cluster from Antismash	n/a		Number
lanthipeptide_class_iv	Biosynthetic gene cluster from Antismash	n/a		Number
acyl_amino_acids	Biosynthetic gene cluster from Antismash	n/a		Number
prodigiosin	Biosynthetic gene cluster from Antismash	n/a		Number
butyrolactone	Biosynthetic gene cluster from Antismash	n/a		Number
Completeness	Genome completeness	n/a		Number
Contamination	Genome cotamination	n/a		Number
GC_content	GC content	n/a		Number
GC_std	Standard deviation of GC content	n/a		Number
genome_size	Genome size	n/a		Number
ambiguous_bases	Ambigous bases	n/a		Number
scaffolds	Scaffolds	n/a		Number
contigs	Contigs	n/a		Number
N50_scaffolds	The length of the shortest scaffold for which longer and equal length scaffolds cover at least 50% of the assembly	n/a		Number
N50_contigs	The length of the shortest contig for which longer and equal length contigs cover at least 50% of the assembly	n/a		Number
Mean_scaffold_length	Mean scaffold length	n/a		Number
Mean_contig_length	Mean contig length	n/a		Number
family	Taxonomic affilation at the family level	n/a		Text
Original_phylogenetic_assignment	Original phylogenetic assignment from the NCBI or IMG database	n/a		Text
Environment	Description of the environment the samples was taken	n/a		Text
Environment_standard	Standardized environmental categories (see main manuscript for details)	n/a		Text
classification_GTDBtk	Taxonomic classification based on GTDB-tk software tools	n/a		Text
Sheet 3 to Sheet 6
Volatile compound	Volatilic compound detected in the different samples	n/a		Text
Samples	Name of Samples that were used in the volatile analyses and the amount of compound that was detected	n/a		Text/Number
f.value	The F-value represents the ratio of between-group variance to within-group variance. A high value suggests significant differences between groups.	n/a		Number
p.value	The p-value indicates the probability that the observed result occurred under the null hypothesis. A small value (< 0.05) suggests statistical significance.	n/a		Number
-log10(p)	A transformation of the p-value for better visualization. Higher values indicate higher significance.	n/a		Number
FDR	A correction of the p-value to reduce the risk of false positives when performing multiple comparisons.	n/a		Number
Tukey's HSD (difference between samples)	A post-hoc test used after ANOVA to compare pairs of groups and determine which ones significantly differ from each other	n/a		Text

## Sheet: 1. BGC + Details MAG
Assembly_accession	rhizomideA_rhizomideB_rhizomideC	anabaenopeptin NZ857 / nostamide A	ectoine	carotenoid	1-heptadecene	phenolic_lipids	icosalideA_icosalideB	xenotetrapeptide	bicornutinA1_bicornutinA2	RRE_containing	NRPS	terpene	T3PKS	NAPAA	hserlactone	RiPP_like	redox_cofactor	arylpolyene	NRPS_like	T1PKS	transAT_PKS	ranthipeptide	transAT_PKS_like	CDPS	betalactone	LAP	lanthipeptide_class_ii	hglE_KS	proteusin	ectoine	NAGGN	siderophore	phosphonate	cyanobactin	lassopeptide	thiopeptide	ladderane	microviridin	PKS_like	resorcinol	lanthipeptide_class_i	linaridin	lanthipeptide_class_iv	acyl_amino_acids	prodigiosin	butyrolactone	Completeness	Contamination	GC_content
2634166251	1	0	0	0	0	0	0	0	0	0	3	2	0	0	1	1	0	1	0	0	0	1	0	0	0	0	0	0	0	0	0	0	0	0	0	0	0	0	0	0	0	0	0	0	0	0	92.1758	' 1.4599647908699083	0.511509
2634166254	0	1	0	0	0	0	0	0	0	0	6	2	0	0	0	1	1	1	3	3	0	0	0	0	0	0	0	0	1	0	0	2	0	0	0	0	0	0	0	0	0	0	0	0	0	0	98.3276	' 0.7599211933577259	0.476777
2634166256	1	0	0	0	0	0	0	0	0	0	2	3	0	0	0	1	0	1	2	1	0	0	0	0	0	0	0	1	0	0	0	0	1	0	0	0	0	0	0	0	0	0	0	0	0	0	97.3832	' 2.635524798154556	0.551212
2634166269	0	1	0	0	0	0	0	0	0	0	6	2	0	0	0	1	1	1	3	4	0	0	0	0	0	0	0	1	1	0	0	2	1	0	0	0	0	0	0	0	0	0	0	0	0	0	99.3656	' 0.37747719408619057	0.479271
2814122945	0	0	0	0	0	0	0	0	0	0	0	1	0	0	1	1	0	2	0	1	0	0	0	6	0	0	0	0	0	0	0	0	0	0	0	0	0	0	0	0	0	0	0	0	0	0	92.0173	' 5.308273041837055	0.383119
2814122947	0	0	0	0	0	0	0	0	0	0	0	1	0	0	0	1	1	0	0	0	0	0	0	0	0	0	0	0	0	0	0	0	0	0	0	0	0	0	0	0	0	0	0	0	0	0	96.3516	' 0.7352941176470589	0.403346
GCA_001566965.1	0	0	0	0	0	0	0	0	0	0	0	1	0	0	1	1	1	3	1	0	0	0	0	0	0	0	0	0	0	0	0	0	0	0	0	0	0	0	0	0	0	0	0	0	0	0	98.0496	' 1.23653962492438	0.514695
GCA_001901525.1	0	0	0	0	0	0	0	0	0	0	0	1	0	0	0	1	0	0	0	0	0	0	0	0	0	0	0	0	0	0	0	0	0	0	0	0	0	0	0	0	0	0	0	0	0	0	95.273	' 5.459770114942528	0.423217
GCA_002189065.1	0	0	0	0	0	0	0	0	0	0	1	1	0	0	0	1	1	1	0	0	0	0	0	0	0	0	0	0	0	0	0	0	0	0	0	0	0	0	0	0	0	0	0	0	0	0	98.1609	' 1.160919540229885	0.397831
GCA_002292375.1	0	0	1	0	0	0	0	0	0	0	0	0	0	0	0	1	1	0	1	0	0	0	0	0	1	0	0	0	0	1	0	0	0	0	0	0	0	0	0	0	0	0	0	0	0	0	97.0376	' 2.413793103448276	0.447594
GCA_002299425.1	0	0	0	0	0	0	0	0	0	0	2	2	0	0	0	1	0	0	1	1	0	1	0	0	1	0	0	0	0	0	0	0	0	0	0	0	0	0	0	0	0	0	0	0	0	0	95.8074	' 0.3460207612456747	0.529879
GCA_002313955.1	0	0	1	0	0	0	0	0	0	1	0	0	0	0	0	1	0	0	1	0	0	0	0	0	0	0	0	0	0	1	0	0	0	0	0	0	0	0	0	0	0	0	0	0	0	0	94.069	' 1.954022988505747	0.428281
GCA_002331285.1	0	0	0	0	0	0	0	0	0	0	1	2	0	0	2	1	1	1	0	0	0	0	0	0	0	0	0	0	0	0	0	0	0	0	0	0	0	0	0	0	0	0	0	0	0	0	91.3963	' 1.2292842833727917	0.492807
GCA_002352345.1	0	0	0	0	0	0	0	0	0	0	0	0	0	0	1	1	1	0	0	0	0	0	0	0	1	0	0	0	0	0	0	0	0	0	0	0	0	0	0	0	0	0	0	0	0	0	99.0635	' 1.0452586206896552	0.44904
GCA_002352385.1	0	0	0	0	0	0	0	0	0	1	1	1	0	0	0	3	0	1	4	0	0	0	0	0	0	0	0	0	0	0	0	0	1	0	1	0	0	0	0	0	0	0	0	0	0	0	95.5172	' 3.600524299253882	0.556507
GCA_002365235.1	0	0	0	0	0	0	0	0	0	0	1	1	0	0	1	1	0	1	0	0	0	1	0	0	0	0	0	0	0	0	0	0	0	0	0	0	0	0	0	0	0	0	0	0	0	0	94.6065	' 0.9803921568627451	0.421768
GCA_002380945.1	0	0	0	0	0	0	0	0	0	0	1	1	0	0	1	1	0	1	0	0	0	1	0	0	0	0	0	0	0	0	0	0	0	0	0	0	0	0	0	0	0	0	0	0	0	0	95.752	' 0.3460207612456747	0.421541
GCA_002415885.1	0	0	0	0	0	0	0	0	0	0	1	1	0	0	1	1	0	1	0	0	0	1	0	0	0	0	0	0	0	0	0	0	0	0	0	0	0	0	0	0	0	0	0	0	0	0	95.5244	' 0.9227220299884659	0.421479
GCA_002422395.1	0	0	0	0	0	0	0	0	0	0	0	1	0	0	1	2	0	1	0	1	0	1	0	0	0	0	0	0	0	0	0	0	0	0	0	0	0	0	0	0	0	0	0	0	0	0	99.5649	' 0.6632064590542099	0.484999
GCA_002454375.1	0	0	0	0	0	0	0	0	0	0	2	1	0	0	1	2	1	1	0	1	0	0	0	0	0	0	0	0	0	0	0	0	0	0	0	0	0	0	0	0	0	0	0	0	0	0	98.1546	' 1.0562739027499544	0.488572
GCA_002454695.1	0	0	0	0	0	0	0	0	0	0	2	2	0	0	2	1	1	1	0	0	0	0	0	0	0	0	0	0	0	0	0	0	0	0	0	0	0	0	0	0	0	0	0	0	0	0	95.9862	' 1.3446245371213499	0.492711
GCA_002483425.1	0	0	0	0	0	0	0	0	0	0	0	1	0	0	0	1	1	1	0	1	0	0	0	0	0	0	0	0	0	0	0	0	0	0	0	0	0	0	0	0	0	0	0	0	0	0	96.8858	' 1.3157894736842104	0.468095
GCA_002928855.1	0	0	0	0	0	0	0	0	0	0	0	1	0	0	0	1	0	0	0	0	0	1	0	0	0	0	0	0	0	0	0	0	0	0	0	0	0	0	0	0	0	0	0	0	0	0	95.8161	' 0.0	0.561398
GCA_002928895.1	0	0	0	0	0	0	0	0	0	0	0	1	0	0	0	1	0	0	0	0	0	1	0	0	0	0	0	0	0	0	0	0	0	0	0	0	0	0	0	0	0	0	0	0	0	0	95.4431	' 0.3448275862068966	0.564966
GCA_002928935.1	0	0	0	0	0	0	0	0	0	1	0	1	0	0	0	2	0	0	0	0	0	1	0	0	0	0	0	0	0	0	0	0	0	0	0	0	0	0	0	0	0	0	0	0	0	0	94.7534	' 10.241984271022382	0.564771
GCA_002928965.1	0	0	0	0	0	0	0	0	0	0	0	1	0	0	1	1	1	1	0	0	0	0	0	0	0	0	0	0	0	0	0	0	0	0	0	0	0	0	0	0	0	0	0	0	0	0	99.5977	' 0.7210031347962382	0.483615
GCA_002929015.1	0	0	0	0	0	0	0	0	0	0	0	1	0	0	0	1	1	0	0	0	0	0	0	0	0	0	0	0	0	0	0	0	0	0	0	0	0	0	0	0	0	0	0	0	0	0	91.0768	' 0.0	0.559615
GCA_002929035.1	0	0	0	0	0	0	0	0	0	0	3	2	0	0	1	1	0	1	0	1	0	1	0	1	0	0	0	0	0	0	0	0	0	0	0	0	0	0	0	0	0	0	0	0	0	0	98.9872	' 0.3856689734717416	0.505196
GCA_002929055.1	0	0	0	1	0	0	0	0	0	0	0	3	0	0	1	3	1	0	0	0	0	0	0	0	0	0	0	0	0	0	0	0	0	0	0	0	0	0	0	0	0	0	0	0	0	0	92.8615	' 0.8154819863680622	0.648569
GCA_002929135.1	0	0	0	0	0	0	0	0	0	0	0	1	0	0	0	1	0	0	0	0	0	1	0	0	0	0	0	0	0	0	0	0	0	0	0	0	0	0	0	0	0	0	0	0	0	0	96.954	' 0.0	0.561149
GCA_003113245.1	0	0	0	1	0	1	0	0	0	0	1	4	1	0	1	5	1	0	0	1	0	0	0	0	0	1	0	1	0	0	0	0	1	0	0	0	0	0	0	0	0	0	0	0	0	1	99.6835	' 0.31645569620253167	0.625041
GCA_003113265.1	0	0	0	0	0	0	0	0	0	0	2	3	0	1	0	2	1	0	1	0	0	0	0	0	1	0	0	0	0	0	0	0	0	0	0	0	0	0	0	0	0	0	0	0	0	0	100	' 0.31347962382445144	0.652486
GCA_003134075.1	0	0	0	0	0	0	0	0	0	0	0	3	1	1	1	2	1	0	0	0	0	0	0	0	0	1	0	0	0	0	0	0	0	0	1	1	0	0	0	0	0	0	0	0	0	0	92.1315	' 2.097701149425287	0.62137
GCA_003155115.1	0	0	0	0	0	0	0	0	0	0	0	3	1	1	0	2	1	0	0	0	0	0	0	0	1	1	0	0	0	0	0	0	0	0	0	0	0	0	0	0	0	0	0	0	0	0	90.0774	' 1.567398119122257	0.621924
GCA_003157995.1	0	0	0	0	0	0	0	0	0	0	0	4	1	0	1	3	1	0	1	0	0	0	0	0	0	1	0	0	0	0	0	0	0	0	0	1	0	0	0	0	0	0	0	0	0	0	90.6184	' 4.545454545454546	0.623634
GCA_004298435.1	0	0	0	0	0	0	0	0	0	1	0	2	0	1	0	0	1	0	1	0	0	0	0	0	0	0	0	0	0	0	0	0	0	0	0	0	0	0	0	0	0	0	0	0	0	0	96.0815	' 0.7836990595611285	0.599479
GCA_004299145.1	0	0	0	0	0	0	0	0	0	1	4	1	0	0	0	2	0	0	2	0	1	1	3	0	0	0	0	0	0	0	0	0	0	0	0	0	0	0	0	0	0	0	0	0	0	0	95.1404	' 0.9227220299884659	0.592653
GCA_004299305.1	0	0	0	0	1	0	0	0	0	0	3	1	0	0	0	2	1	0	0	4	0	0	0	0	0	0	0	0	0	0	0	0	0	0	0	0	0	0	0	0	0	0	0	0	0	0	98.6051	' 1.0380622837370241	0.480011
GCA_004299465.1	1	1	0	0	0	0	0	0	0	0	9	1	0	0	1	2	0	1	5	2	0	1	4	1	0	0	0	0	0	0	0	1	0	0	0	0	0	0	1	0	0	0	0	0	0	0	91.707	' 5.35548068556628	0.509598
GCA_004322395.1	0	1	0	0	0	0	0	0	0	0	4	1	0	0	1	1	1	1	0	2	0	0	0	0	0	0	0	0	0	0	0	0	0	0	0	0	0	0	0	0	0	0	0	0	0	0	99.2395	' 1.3600538254517494	0.474491
GCA_004564215.1	0	0	0	0	0	0	0	0	0	0	3	2	0	1	3	1	1	0	1	1	0	0	0	0	0	0	0	0	0	0	0	0	0	0	0	0	0	0	0	0	0	0	0	0	0	0	99.0596	' 0.31347962382445144	0.589373
GCA_005239965.1	0	0	0	0	0	0	0	0	0	1	0	1	0	0	0	1	0	2	1	1	0	1	0	0	0	0	0	0	0	0	0	0	0	0	0	0	0	0	0	0	0	0	0	0	0	0	95.3568	' 3.796354548949705	0.459707
GCA_006514895.1	0	0	0	0	0	0	0	0	0	1	1	3	2	1	1	1	0	0	0	0	0	0	0	0	0	0	0	0	0	0	0	0	0	0	0	0	0	0	0	0	0	0	0	0	0	0	91.6373	' 0.0	0.591142
GCA_006844585.1	0	0	0	0	0	0	0	0	0	0	0	1	0	0	0	1	1	1	0	0	0	0	0	0	0	0	0	0	0	1	0	0	0	0	0	0	0	0	0	0	0	0	0	0	0	0	97.6437	' 5.373563218390804	0.441882
GCA_007280895.1	0	0	0	0	0	0	0	0	0	0	0	1	0	0	0	1	1	0	1	1	0	0	0	0	0	0	0	0	0	0	0	0	0	0	0	0	0	0	0	0	0	0	0	0	0	0	97.2292	' 0.0	0.417256
GCA_008080675.1	0	0	0	1	0	1	0	0	0	0	1	4	1	0	1	5	1	0	0	1	0	0	0	0	0	1	0	1	0	0	0	0	0	0	0	0	0	0	0	0	0	0	0	0	0	0	99.3671	' 0.6329113924050633	0.627071
GCA_009773555.1	0	0	0	1	0	1	0	0	0	0	1	4	1	0	1	6	1	0	0	1	0	0	0	0	0	1	0	1	0	0	0	0	0	0	0	0	0	0	0	0	0	0	0	0	0	0	98.75	' 0.47468354430379744	0.625731
GCA_009773635.1	0	0	0	0	0	0	0	0	0	0	0	1	0	1	0	1	0	0	0	1	0	0	0	0	0	0	0	0	0	0	0	0	0	0	0	0	0	0	0	0	0	0	0	0	0	0	96.813	' 0.31347962382445144	0.630064
GCA_011321975.1	0	0	0	0	0	0	0	0	0	0	0	1	0	0	1	1	1	3	1	0	0	0	0	0	0	0	0	0	0	0	0	0	0	0	0	0	0	0	0	0	0	0	0	0	0	0	97.3599	' 1.23653962492438	0.514211
GCA_012026715.1	0	0	0	0	0	0	0	0	0	2	0	1	0	0	0	3	0	1	0	0	0	0	0	0	0	0	0	0	0	0	0	0	0	0	0	0	0	0	0	0	0	0	0	0	0	0	94.8191	' 2.1281667981950263	0.62742
GCA_012959425.1	0	0	0	0	0	0	0	0	0	0	0	1	0	0	0	1	1	0	0	0	0	0	0	0	0	0	0	0	0	0	0	0	0	0	0	0	0	0	0	0	0	0	0	0	0	0	91.3602	' 1.91882183908046	0.422438
GCA_012959825.1	0	0	0	0	0	0	0	0	0	0	0	1	0	0	0	1	1	0	0	0	0	0	0	0	0	0	0	0	0	0	0	0	0	0	0	0	0	0	0	0	0	0	0	0	0	0	91.1419	' 5.078733111514418	0.426088
GCA_012964185.1	0	0	0	0	0	0	0	0	0	1	0	1	0	0	0	1	0	0	0	0	0	0	0	0	0	0	0	0	0	0	0	0	0	0	0	0	0	0	0	0	0	0	0	0	0	0	95.2003	' 1.8390804597701147	0.420728
GCA_012965425.1	0	0	0	0	0	0	0	0	0	0	0	1	0	0	0	1	1	0	0	0	0	0	0	0	0	0	0	0	0	0	0	0	0	0	0	0	0	0	0	0	0	0	0	0	0	0	98.8973	' 1.5229885057471264	0.420883
GCA_012966345.1	0	0	0	0	0	0	0	0	0	0	0	1	0	0	0	1	1	0	0	0	0	0	0	0	0	0	0	0	0	0	0	0	0	0	0	0	0	0	0	0	0	0	0	0	0	0	97.8712	' 1.961925287356322	0.414672
GCA_013140705.1	0	0	0	0	0	0	0	0	0	0	3	2	0	0	1	1	1	1	0	0	0	0	0	0	0	0	0	0	0	0	0	0	0	0	0	0	0	0	0	0	0	0	0	0	0	0	99.8847	' 0.4466813463353256	0.460147
GCA_013141155.1	0	0	0	0	0	0	0	0	0	0	1	1	0	0	0	2	0	1	1	0	0	1	0	0	0	0	0	0	0	0	0	0	0	0	0	0	0	0	0	0	0	0	0	0	0	0	91.7023	' 2.9597701149425286	0.447931
GCA_013141375.1	0	0	0	0	0	0	0	0	0	0	0	1	0	0	0	2	1	2	0	0	0	0	0	0	0	0	0	0	0	0	0	0	0	0	0	0	0	0	0	0	0	0	0	0	0	0	95.1225	' 1.3283352556708956	0.462837
GCA_013141505.1	0	0	0	0	0	0	0	0	0	0	1	2	0	0	0	1	0	0	0	0	0	1	0	0	0	0	0	0	0	0	0	0	0	0	0	0	0	0	0	0	0	0	0	0	0	0	99.2503	' 0.8189158016147635	0.457341
GCA_013373205.1	0	0	0	0	0	0	0	0	0	0	0	1	0	0	0	0	0	0	0	1	0	0	0	0	1	0	0	0	0	1	1	0	0	0	0	0	0	0	0	0	0	0	0	0	0	0	100	' 1.0402532790592491	0.476457
GCA_013373265.1	0	0	0	0	0	0	0	0	0	0	1	1	0	0	0	0	0	0	0	0	0	0	0	0	0	0	0	0	0	1	1	0	0	0	0	0	0	0	0	0	0	0	0	0	0	0	91.4128	' 3.02653399668325	0.459958
GCA_014191975.1	0	0	0	0	0	0	0	0	0	1	2	1	0	0	0	1	0	0	1	2	0	0	0	0	1	0	0	0	0	0	0	0	0	0	0	0	0	0	0	0	0	0	0	0	0	0	94.0017	' 0.8149699508286287	0.396956
GCA_014859465.1	0	0	0	0	0	0	0	0	0	1	0	1	0	0	1	1	1	1	1	0	0	0	0	0	0	0	0	0	0	0	0	0	0	0	0	0	0	0	0	0	0	0	0	0	0	0	100	' 6.896551724137931	0.41341
GCA_016178015.1	0	0	0	0	0	0	0	0	0	0	0	2	0	0	1	1	1	0	1	0	0	0	0	0	0	0	0	0	0	0	0	0	0	0	0	0	0	0	0	0	0	0	0	0	0	0	96.8652	' 0.024113817217265493	0.634604
GCA_016219665.1	0	0	0	0	0	0	0	0	0	0	1	3	0	0	1	4	0	0	0	1	0	1	0	0	0	1	1	0	0	0	0	0	0	0	0	0	0	0	0	0	0	0	0	0	0	0	90.0316	' 0.6329113924050633	0.630896
GCA_016592635.1	0	0	0	0	0	0	0	0	0	0	2	1	0	0	0	1	1	1	0	1	0	0	0	0	0	0	0	0	0	0	0	0	0	0	0	0	0	0	0	0	0	0	0	0	0	0	99.7126	' 1.206896551724138	0.399043
GCA_016715325.1	0	0	0	0	0	0	0	0	0	1	0	2	0	0	0	3	0	1	0	1	0	0	0	0	0	0	0	0	0	0	0	0	0	0	0	0	0	0	0	0	0	0	0	0	0	0	97.8085	' 0.6343713956170703	0.452418
GCA_018333785.1	0	0	0	0	0	0	0	0	0	1	0	1	0	0	0	2	1	0	1	0	0	0	0	0	0	0	0	0	0	0	0	0	0	0	0	0	0	0	0	0	0	0	0	0	0	0	98.908	' 3.73653962492438	0.466656
GCA_018882635.1	0	0	0	1	0	0	0	0	0	0	1	2	0	1	1	0	0	0	0	0	0	0	0	0	1	0	0	0	0	0	0	0	0	0	0	0	0	0	0	0	0	0	0	0	0	0	94.5846	' 1.7723655654690136	0.569765
GCA_019745195.1	0	0	0	1	0	0	0	0	0	0	0	2	0	1	0	0	1	0	0	1	0	0	0	0	0	0	0	0	0	0	0	0	0	0	0	0	0	0	0	0	0	0	0	0	0	0	96.7259	' 0.15673981191222572	0.666343
GCA_020252485.1	0	0	0	1	0	0	0	0	0	0	1	2	0	0	0	0	1	0	0	0	0	0	0	0	1	0	0	0	0	0	0	0	0	0	0	0	0	0	0	0	0	0	0	0	0	0	97.3354	' 0.9404388714733543	0.640807
GCA_020252505.1	0	0	0	1	0	0	0	0	0	0	0	2	0	0	0	0	1	0	0	0	0	0	0	0	1	0	0	0	0	0	0	0	0	0	0	0	0	0	0	0	0	0	0	0	0	0	93.605	' 0.31347962382445144	0.641837
GCA_020252515.1	0	0	0	1	0	0	0	0	0	0	0	2	0	0	0	0	1	0	0	0	0	0	0	0	1	0	0	0	0	0	0	0	0	0	0	0	0	0	0	0	0	0	0	0	0	0	97.0533	' 0.7836990595611285	0.640293
GCA_020252545.1	0	0	0	1	0	0	0	0	0	0	0	2	0	0	0	0	1	0	0	0	0	0	0	0	1	0	0	0	0	0	0	0	0	0	0	0	0	0	0	0	0	0	0	0	0	0	97.3354	' 0.6269592476489029	0.638337
GCA_021324915.1	0	0	0	0	0	0	0	0	0	0	0	3	1	0	0	1	1	0	0	0	0	0	0	0	0	1	0	0	0	0	0	0	0	0	0	1	0	0	0	0	0	0	0	0	0	0	99.0596	' 0.06269592476489028	0.618128
GCA_021647145.1	0	0	0	0	0	0	0	0	0	0	0	1	0	0	0	1	1	1	0	1	0	0	0	0	0	0	0	0	0	0	0	0	0	0	0	0	0	0	0	0	0	0	0	2	0	0	93.9684	' 1.925287356321839	0.359488
GCA_021647585.1	0	0	0	0	0	0	0	0	0	0	0	1	0	0	0	2	1	1	0	2	0	0	0	0	1	0	0	0	0	0	0	0	0	0	0	0	0	0	0	0	0	0	0	0	0	0	96.8966	' 2.21264367816092	0.386738
GCA_021731785.1	0	0	0	0	0	0	0	0	0	0	1	2	0	0	1	4	1	0	1	0	0	0	0	0	0	1	0	0	0	0	0	0	0	0	0	0	0	0	0	0	0	0	0	0	0	0	99.501	' 3.357946554149086	0.621197
GCA_021736725.1	0	0	0	0	0	0	0	0	0	0	3	2	0	0	0	2	1	1	0	1	1	0	0	0	0	0	0	0	0	0	0	1	0	0	0	0	0	0	0	0	0	0	0	0	0	0	98.6736	' 1.0380622837370241	0.503842
GCA_021736805.1	0	0	0	0	0	0	1	0	0	0	0	1	0	0	0	1	1	0	1	1	0	0	0	0	0	0	0	0	0	0	0	0	0	0	0	0	0	0	0	0	0	0	0	0	0	0	98.9043	' 3.5937594852182357	0.436478
GCA_021736885.1	0	0	0	0	0	0	1	0	0	0	0	1	0	0	0	0	1	0	1	1	0	0	0	0	0	0	0	0	0	0	0	0	0	0	0	0	0	0	0	0	0	0	0	0	0	0	94.9361	' 2.1453287197231834	0.40997
GCA_021736905.1	0	0	0	0	0	0	1	0	0	0	0	1	0	0	0	1	1	0	1	0	0	0	0	0	0	0	0	0	0	0	0	0	0	0	0	0	0	0	0	0	0	0	0	0	0	0	96.4821	' 4.3088690584592975	0.434881
GCA_022843405.1	0	0	0	0	0	0	0	0	0	1	1	3	0	0	1	3	1	0	1	0	0	0	0	0	0	1	0	0	0	0	0	0	0	0	0	0	0	0	0	0	0	0	0	0	0	0	98.154	' 1.8459915611814344	0.625817
GCA_023146175.1	0	0	0	0	0	0	0	0	0	0	0	1	0	0	0	1	1	1	0	0	0	0	0	0	0	0	0	0	0	0	0	0	0	0	0	0	0	0	0	0	0	0	0	0	0	0	91.7701	' 0.8728448275862069	0.404688
GCA_023227865.1	0	0	0	0	0	0	0	0	0	0	5	1	1	0	0	2	1	1	1	1	1	0	5	0	0	0	0	0	0	0	0	2	0	0	0	0	0	0	1	0	0	0	0	0	0	0	95.5161	' 2.9700115340253745	0.505637
GCA_023227905.1	0	0	0	0	0	0	0	0	0	0	2	1	1	0	0	1	1	1	1	0	1	0	1	0	0	0	0	0	0	0	0	1	1	0	0	0	0	0	1	0	0	0	0	0	0	0	97.6247	' 3.8831218762014608	0.489201
GCA_023228165.1	0	0	0	0	0	0	0	0	0	0	1	2	0	0	1	3	1	2	0	0	0	0	0	0	0	0	0	0	0	0	0	0	0	0	0	0	0	0	0	0	0	0	0	0	0	0	98.908	' 1.446360153256705	0.498707
GCA_023229605.1	1	0	0	0	0	0	0	0	0	0	3	2	1	0	0	1	1	1	1	1	1	0	3	0	0	0	0	0	0	0	0	0	0	0	0	0	0	0	1	0	0	0	0	0	0	0	99.6526	' 7.00678244841421	0.497371
GCA_023259975.1	0	0	0	0	0	0	0	0	0	0	0	3	0	0	0	0	1	0	0	0	0	0	0	0	0	0	0	0	0	0	0	0	0	0	0	0	0	0	0	0	0	0	0	0	0	0	93.5674	' 0.9599156118143459	0.471181
GCA_023544625.1	0	0	1	0	0	0	0	0	0	0	3	2	0	0	0	3	1	1	0	0	0	0	0	0	0	0	0	0	0	1	0	1	0	0	0	0	0	0	0	0	0	0	0	0	0	0	98.2764	' 0.6920415224913494	0.526041
GCA_024304885.1	0	0	0	0	0	0	0	0	0	0	0	2	0	0	1	1	1	0	0	1	0	0	0	0	0	0	0	0	0	0	0	0	0	0	0	0	0	0	0	0	0	0	0	0	0	0	98.5893	' 0.7523510971786834	0.655809
GCA_024506175.1	0	0	0	0	0	0	0	0	0	0	0	3	0	0	1	2	0	0	1	0	0	1	0	0	0	1	0	0	0	0	0	0	0	0	0	0	0	0	0	0	0	0	0	0	0	0	96.0179	' 2.710159039272963	0.634793
GCA_025458025.1	0	0	0	0	0	0	0	0	0	0	0	1	0	1	0	0	0	0	0	1	0	0	0	0	0	0	0	0	0	0	0	0	0	0	0	0	0	0	0	0	0	0	0	0	0	0	95.0104	' 1.2539184952978057	0.639875
GCA_900163745.1	0	0	0	0	0	0	0	0	0	0	0	1	0	0	0	0	1	3	0	0	0	0	0	0	0	0	0	0	0	0	0	0	0	0	0	0	0	0	0	0	0	0	0	0	0	0	92.105	' 3.6040483601264883	0.447273
GCA_900163755.1	0	0	0	0	0	0	0	0	0	1	0	1	0	1	0	1	0	0	1	1	0	1	0	0	0	0	0	0	0	0	0	0	0	0	0	0	0	0	0	0	0	0	0	0	0	0	98.2632	' 1.402294663995629	0.442446
GCA_900299045.1	0	0	0	0	0	0	0	0	0	0	0	1	0	0	0	1	0	0	0	0	0	0	0	0	0	0	0	0	0	0	0	0	0	0	0	0	0	0	0	0	0	0	0	0	0	0	93.2257	' 0.7572998239543496	0.414095
GCA_900299115.1	0	0	0	0	0	0	0	0	0	0	0	3	0	0	0	0	1	0	0	0	0	0	0	0	0	0	0	0	0	0	0	0	0	0	0	0	0	0	0	0	0	0	0	0	0	0	93.4335	' 0.34282700421940926	0.480677
GCA_902810705.1	0	0	0	0	0	1	0	0	0	0	1	2	1	0	1	2	1	2	0	2	0	0	0	0	0	0	0	1	0	0	0	1	1	0	0	0	0	0	0	0	0	0	0	0	0	0	98.1582	' 3.0999590238572208	0.600217
GCA_902812445.1	0	0	0	0	0	1	0	0	0	0	0	2	1	0	1	1	1	2	1	0	0	0	0	0	0	0	0	0	0	0	0	0	0	0	0	0	0	0	0	0	0	0	0	0	0	0	96.0285	' 2.0258620689655173	0.582324
GCA_903819965.1	1	1	0	0	0	0	0	1	1	1	15	1	0	1	1	2	0	2	4	5	0	0	1	0	0	0	0	0	1	1	0	0	0	0	0	1	0	0	0	0	0	0	0	0	0	0	96.561	' 2.8450595924644366	0.527719
GCA_903821115.1	0	0	0	0	0	0	0	0	0	0	0	2	0	0	0	1	1	0	0	1	0	0	0	0	0	0	0	0	0	0	0	0	0	0	0	0	0	0	0	0	0	0	0	0	0	0	93.2223	' 2.7575426455411884	0.409098
GCA_903821615.1	0	0	0	0	0	0	1	0	0	0	0	1	0	0	0	1	1	0	1	1	0	0	0	0	0	0	0	0	0	0	0	0	0	0	0	0	0	0	0	0	0	0	0	0	0	0	96.9005	' 0.850634371395617	0.413184
GCA_903823495.1	0	0	0	0	0	0	0	0	0	0	0	1	0	0	1	1	1	1	0	0	0	0	0	0	0	0	0	0	0	0	0	0	0	0	0	0	0	0	0	0	0	0	0	0	0	0	93.1084	' 1.1534025374855823	0.385492
GCA_903823855.1	1	0	0	0	0	0	0	0	1	1	7	1	0	1	0	1	1	1	3	3	0	0	3	0	0	0	0	0	0	0	0	0	0	0	0	0	0	0	0	0	0	0	0	0	0	0	93.4977	' 2.2699679365131926	0.511278
GCA_903824065.1	0	0	0	0	0	0	0	0	0	0	0	1	0	0	0	1	0	0	0	0	0	1	0	0	0	0	0	0	0	0	0	0	0	0	0	0	0	0	0	0	0	0	0	0	0	0	92.1948	' 3.1076989619377158	0.40639
GCA_903826225.1	0	0	0	0	0	0	0	0	0	1	0	1	0	0	0	1	0	0	0	1	0	0	0	0	0	0	0	0	0	0	0	0	0	0	0	0	0	0	0	0	0	0	0	0	0	0	90.3234	' 1.9896193771626298	0.409395
GCA_903826455.1	0	0	0	0	0	0	0	0	0	0	0	1	0	0	0	1	1	0	0	1	0	0	0	0	0	0	0	0	0	0	0	0	0	0	0	0	0	0	0	0	0	0	0	0	0	0	98.1546	' 1.2110726643598615	0.405921
GCA_903827115.1	0	0	0	0	0	0	0	0	0	1	0	1	0	0	0	1	0	0	0	1	0	0	0	0	0	0	0	0	0	0	0	0	0	0	0	0	0	0	0	0	0	0	0	0	0	0	96.928	' 0.5478662053056517	0.407359
GCA_903828415.1	0	0	0	0	0	0	0	0	0	0	0	1	0	0	0	1	1	0	0	1	0	0	0	0	0	0	0	0	0	0	0	0	0	0	0	0	0	0	0	0	0	0	0	0	0	0	97.9123	' 0.991926182237601	0.494748
GCA_903830035.1	0	0	0	0	0	0	1	0	0	0	0	1	0	0	0	1	1	0	1	1	0	0	0	0	0	0	0	0	0	0	0	0	0	0	0	0	0	0	0	0	0	0	0	0	0	0	96.0643	' 1.8636556789898624	0.411636
GCA_903830255.1	0	0	0	0	1	0	0	0	0	1	1	1	0	0	0	2	0	0	1	1	0	0	0	0	0	1	0	0	1	0	0	0	0	0	0	0	0	0	0	0	0	0	0	0	0	0	98.5582	' 3.5082660515186466	0.490316
GCA_903830715.1	0	0	0	0	0	0	0	0	0	1	0	1	0	0	1	1	0	1	0	0	0	0	0	0	0	0	0	0	0	0	0	0	0	0	0	0	0	0	0	0	0	0	0	0	0	0	97.3472	' 2.0761245674740483	0.384113
GCA_903831425.1	0	1	0	0	0	0	0	0	1	1	7	1	0	1	0	2	1	1	3	2	1	0	0	0	0	0	0	0	0	0	0	0	0	0	0	0	0	0	0	0	0	0	0	0	0	0	95.9631	' 3.841478893837298	0.511957
GCA_903831675.1	1	0	0	0	0	0	0	0	1	1	8	1	0	0	0	1	1	1	3	1	1	0	0	0	0	0	0	0	0	0	0	0	0	0	0	0	0	0	0	0	0	0	0	0	0	0	93.7716	' 2.56696908991573	0.510617
GCA_903832365.1	0	0	0	0	0	0	0	0	0	0	0	1	0	0	1	1	1	0	1	1	0	0	0	0	0	0	0	0	0	0	0	0	0	0	0	0	0	0	0	0	0	0	0	0	0	0	96.0081	' 2.999036301827233	0.415556
GCA_903833255.1	0	0	0	0	0	0	0	0	0	0	0	1	0	0	0	1	0	0	0	0	0	1	0	0	0	0	0	0	0	0	0	0	0	0	0	0	0	0	0	0	0	0	0	0	0	0	99.0196	' 0.0	0.406267
GCA_903833305.1	1	0	0	0	0	0	0	0	1	0	8	1	0	1	0	1	1	1	4	2	1	0	0	0	0	0	0	0	0	0	0	0	0	0	0	0	0	0	0	0	0	0	0	0	0	0	94.8385	' 3.247476587032224	0.513251
GCA_903833575.1	0	0	0	0	0	0	0	0	1	1	6	1	0	1	0	1	1	1	3	1	1	0	0	0	0	0	0	0	0	0	0	0	0	0	0	0	0	0	0	0	0	0	0	0	0	0	95.6171	' 2.897923875432526	0.513337
GCA_903833835.1	0	0	0	0	0	0	0	0	0	0	0	1	0	0	0	1	0	0	0	0	0	1	0	0	0	0	0	0	0	0	0	0	0	0	0	0	0	0	0	0	0	0	0	0	0	0	98.3564	' 0.3568339100346021	0.399695
GCA_903834355.1	0	0	0	0	0	0	0	0	1	0	6	1	0	1	0	1	1	1	3	1	1	0	0	0	0	0	0	0	0	0	0	0	0	0	0	0	0	0	0	0	0	0	0	0	0	0	94.2138	' 3.089145875068293	0.513256
GCA_903835535.1	1	1	0	0	0	0	0	0	0	1	5	1	0	0	0	1	1	1	2	2	1	0	4	0	0	0	0	0	0	0	0	0	0	0	0	0	0	0	0	0	0	0	0	0	0	0	91.2687	' 3.8135544113508053	0.51147
GCA_903835705.1	0	0	0	0	0	0	0	0	0	1	6	1	0	0	0	1	1	0	2	1	1	0	0	0	0	0	0	0	0	0	0	0	0	0	0	0	0	0	0	0	0	0	0	0	0	0	94.06	' 3.1286043829296424	0.513751
GCA_903835805.1	0	0	0	0	0	0	0	0	0	0	0	1	0	0	1	1	0	0	0	0	0	1	0	0	0	0	0	0	0	0	0	0	0	0	0	0	0	0	0	0	0	0	0	0	0	0	95.1234	' 2.022998147565622	0.465756
GCA_903837575.1	0	0	0	0	0	0	0	0	0	0	0	1	0	0	0	1	1	0	0	1	0	0	0	0	0	0	0	0	0	0	0	0	0	0	0	0	0	0	0	0	0	0	0	0	0	0	98.8466	' 0.8758650519031141	0.404866
GCA_903838185.1	1	1	0	0	0	0	0	1	0	0	13	1	0	1	1	2	1	2	8	4	0	0	2	0	0	0	0	0	1	0	0	0	0	0	0	1	0	0	0	0	0	0	0	0	1	0	95.9662	' 2.109765474817378	0.530939
GCA_903838695.1	0	0	0	0	0	0	0	0	0	0	0	1	0	0	0	1	1	0	0	1	0	0	0	0	0	0	0	0	0	0	0	0	0	0	0	0	0	0	0	0	0	0	0	0	0	0	98.8466	' 2.3068050749711646	0.405665
GCA_903838855.1	0	0	0	0	0	0	1	0	0	0	0	1	0	0	0	1	1	0	1	1	0	0	0	0	0	0	0	0	0	0	0	0	0	0	0	0	0	0	0	0	0	0	0	0	0	0	98.3538	' 1.5885498584460522	0.412477
GCA_903839255.1	0	0	0	0	0	0	0	0	0	0	0	1	0	0	1	1	1	1	0	0	0	0	0	0	0	0	0	0	0	0	0	0	0	0	0	0	0	0	0	0	0	0	0	0	0	0	98.2468	' 1.9223375624759707	0.384996
GCA_903839785.1	0	1	0	0	0	0	0	0	1	0	14	1	0	1	1	2	1	2	5	4	0	0	2	0	0	0	0	0	1	0	0	0	0	0	0	1	0	0	0	0	0	0	0	0	1	0	96.9286	' 2.4846212995001924	0.528576
GCA_903839855.1	0	0	0	0	0	0	0	0	0	1	0	1	0	0	0	1	1	0	0	1	0	0	0	0	0	0	0	0	0	0	0	0	0	0	0	0	0	0	0	0	0	0	0	0	0	0	98.7889	' 2.4509803921568625	0.411361
GCA_903840865.1	0	0	0	0	0	0	0	0	0	1	0	1	0	0	0	1	0	0	0	0	0	0	0	0	0	0	0	0	0	0	0	0	0	0	0	0	0	0	0	0	0	0	0	0	0	0	94.6799	' 4.109214987242669	0.405926
GCA_903841025.1	0	0	0	0	0	0	0	0	0	0	0	1	0	0	0	1	0	0	0	1	0	1	0	0	0	0	0	0	0	0	0	0	0	0	0	0	0	0	0	0	0	0	0	0	0	0	90.1592	' 1.6724336793540946	0.408815
GCA_903842665.1	0	0	0	0	0	0	0	0	0	0	0	1	0	0	0	1	1	0	0	0	0	0	0	0	0	0	0	0	0	0	0	0	0	0	0	0	0	0	0	0	0	0	0	0	0	0	97.2895	' 4.913494809688581	0.38131
GCA_903843405.1	0	0	0	0	0	0	0	0	0	0	0	1	0	0	0	1	1	0	0	0	0	0	0	0	0	0	0	0	0	0	0	0	0	0	0	0	0	0	0	0	0	0	0	0	0	0	93.4256	' 1.626297577854671	0.382049
GCA_903844025.1	0	0	0	0	0	0	0	0	0	0	0	1	0	0	1	1	1	1	0	0	0	0	0	0	0	0	0	0	0	0	0	0	0	0	0	0	0	0	0	0	0	0	0	0	0	0	98.9043	' 2.5230680507497114	0.383528
GCA_903844275.1	0	0	0	0	0	0	0	0	0	0	0	2	0	0	0	1	0	0	0	0	0	1	0	0	0	0	0	0	0	0	0	0	0	0	0	0	0	0	0	0	0	0	0	0	0	0	96.6369	' 4.078188550962181	0.406496
GCA_903844515.1	0	0	0	0	0	0	0	0	0	0	0	1	0	0	0	1	1	0	0	0	0	0	0	0	0	0	0	0	0	0	0	0	0	0	0	0	0	0	0	0	0	0	0	0	0	0	96.5975	' 3.45444059976932	0.381231
GCA_903848025.1	1	0	0	0	0	0	0	0	0	1	4	1	0	1	0	1	1	1	2	1	1	0	0	0	0	0	0	0	0	0	0	0	0	0	0	0	0	0	0	0	0	0	0	0	0	0	91.707	' 3.3102146947530304	0.512341
GCA_903848365.1	0	0	0	0	0	0	0	0	0	0	0	1	0	0	0	1	1	0	0	0	0	0	0	0	0	0	0	0	0	0	0	0	0	0	0	0	0	0	0	0	0	0	0	0	0	0	94.7809	' 4.469434832756631	0.399366
GCA_903848895.1	0	0	0	0	0	0	0	0	0	0	0	1	0	0	1	1	1	1	0	0	0	0	0	0	0	0	0	0	0	0	0	0	0	0	0	0	0	0	0	0	0	0	0	0	0	0	98.3852	' 1.585928489042676	0.383473
GCA_903850205.1	0	0	0	0	0	0	0	0	0	0	0	1	0	0	1	1	1	0	1	1	0	0	0	0	0	0	0	0	0	0	0	0	0	0	0	0	0	0	0	0	0	0	0	0	0	0	99.2503	' 1.2399077277970012	0.413328
GCA_903850895.1	0	0	0	0	0	0	0	0	0	0	0	1	0	0	0	1	1	1	0	0	0	0	0	0	0	0	0	0	0	0	0	0	0	0	0	0	0	0	0	0	0	0	0	0	0	0	95.3691	' 2.0376778162245293	0.383111
GCA_903851585.1	0	0	0	0	0	0	0	0	0	0	0	1	0	0	0	1	0	0	0	0	0	1	0	0	0	0	0	0	0	0	0	0	0	0	0	0	0	0	0	0	0	0	0	0	0	0	98.5582	' 1.0380622837370241	0.399764
GCA_903853375.1	0	0	0	0	0	0	0	0	0	0	0	1	0	0	0	1	1	0	0	1	0	0	0	0	0	0	0	0	0	0	0	0	0	0	0	0	0	0	0	0	0	0	0	0	0	0	97.2578	' 1.3706140350877192	0.407408
GCA_903854565.1	0	0	0	1	0	0	0	0	0	0	0	3	0	0	1	0	1	0	0	0	0	0	0	0	0	0	0	0	0	0	0	0	0	1	1	0	0	0	0	0	0	0	0	0	0	0	97.8132	' 2.144866385372714	0.590401
GCA_903855415.1	0	0	0	0	0	0	0	0	0	1	0	1	0	0	1	1	0	1	0	0	0	0	0	0	0	0	0	0	0	0	0	0	0	0	0	0	0	0	0	0	0	0	0	0	0	0	98.7313	' 2.2722029988465975	0.383431
GCA_903857165.1	0	0	0	0	0	0	0	0	0	2	0	1	0	0	0	1	1	0	1	0	0	0	0	0	0	0	0	0	0	0	0	0	0	0	0	0	0	0	0	0	0	0	0	0	0	0	96.5398	' 2.1530180699730876	0.528794
GCA_903858235.1	0	0	0	0	0	0	1	0	0	0	0	1	0	0	0	1	1	0	1	1	0	0	0	0	0	0	0	0	0	0	0	0	0	0	0	0	0	0	0	0	0	0	0	0	0	0	98.1808	' 1.1716141564985125	0.411808
GCA_903859415.1	0	0	0	0	0	0	0	0	0	1	0	1	0	0	1	2	1	0	1	0	0	0	0	0	0	0	0	0	0	0	0	0	0	0	0	0	0	0	0	0	0	0	0	0	0	0	99.0773	' 2.6528258362168398	0.411998
GCA_903859815.1	0	0	0	0	1	0	0	0	0	1	1	1	0	0	0	2	0	0	3	1	0	0	0	0	0	1	0	0	1	0	0	0	0	0	0	0	0	0	0	0	0	0	0	0	0	0	97.8662	' 3.375624759707805	0.491172
GCA_903860515.1	0	0	0	0	0	0	0	0	0	0	0	2	0	0	0	1	0	0	0	0	0	1	0	0	0	0	0	0	0	0	0	0	0	0	0	0	0	0	0	0	0	0	0	0	0	0	96.9896	' 2.3760092272203	0.406444
GCA_903862285.1	0	0	0	0	0	0	0	0	0	0	0	1	0	0	0	1	1	0	0	1	0	0	0	0	0	0	0	0	0	0	0	0	0	0	0	0	0	0	0	0	0	0	0	0	0	0	97.6355	' 1.239907727797001	0.406742
GCA_903863155.1	0	0	0	0	0	0	0	0	0	0	0	1	0	0	0	1	1	0	0	0	0	0	0	0	0	0	0	0	0	0	0	0	0	0	0	0	0	0	0	0	0	0	0	0	0	0	97.0127	' 2.5394079200307575	0.382243
GCA_903863905.1	0	0	0	0	0	0	0	0	0	1	0	1	0	0	0	1	0	0	0	1	0	0	0	0	0	0	0	0	0	0	0	0	0	0	0	0	0	0	0	0	0	0	0	0	0	0	99.1926	' 0.5990484429065744	0.406541
GCA_903864365.1	0	0	0	0	0	0	0	0	0	0	1	1	0	0	0	1	0	0	0	0	0	1	0	0	0	1	0	0	1	0	0	0	0	0	0	0	0	0	0	0	0	0	0	0	0	0	96.3848	' 1.486207227989235	0.398608
GCA_903864705.1	0	0	0	0	0	0	0	0	0	0	0	1	0	0	0	1	1	0	0	0	0	0	0	0	0	0	0	0	0	0	0	0	0	0	0	0	0	0	0	0	0	0	0	0	0	0	95.2307	' 4.451412918108421	0.399915
GCA_903864715.1	0	0	0	0	0	0	0	0	0	0	0	1	0	0	0	1	0	0	0	0	0	1	0	0	0	0	0	0	0	0	0	0	0	0	0	0	0	0	0	0	0	0	0	0	0	0	93.887	' 0.3460207612456747	0.399359
GCA_903865385.1	0	0	0	0	0	0	0	0	0	0	0	2	0	0	1	1	0	0	0	0	0	1	0	0	0	0	0	0	0	0	0	0	0	0	0	0	0	0	0	0	0	0	0	0	0	0	90.4337	' 4.307958477508651	0.404039
GCA_903865525.1	0	0	0	0	0	0	0	0	0	0	0	1	0	0	0	1	1	0	0	0	0	0	0	0	0	0	0	0	0	0	0	0	0	0	0	0	0	0	0	0	0	0	0	0	0	0	93.8178	' 3.114186851211073	0.400402
GCA_903866825.1	0	0	0	0	0	0	0	0	0	0	0	1	0	0	0	1	1	0	0	0	0	0	0	0	0	0	0	0	0	0	0	0	0	0	0	0	0	0	0	0	0	0	0	0	0	0	97.9181	' 3.163854903064519	0.415224
GCA_903869035.1	1	0	0	0	0	0	0	0	1	1	8	1	0	0	0	1	1	1	3	1	1	0	0	0	0	0	0	0	0	0	0	0	0	0	0	0	0	0	0	0	0	0	0	0	0	0	94.6742	' 2.7431251138226185	0.512925
GCA_903869305.1	0	0	0	0	0	0	0	0	0	0	0	1	0	0	1	2	1	0	1	1	0	0	0	0	0	0	0	0	0	0	0	0	0	0	0	0	0	0	0	0	0	0	0	0	0	0	95.3871	' 1.2399077277970012	0.413142
GCA_903870245.1	0	0	0	1	0	0	0	0	0	1	0	3	0	0	1	0	1	0	0	0	0	0	0	0	0	0	0	0	0	0	0	0	0	0	0	0	0	0	0	0	0	0	0	0	0	0	98.5759	' 0.6329113924050633	0.586598
GCA_903870715.1	1	0	0	0	0	0	0	0	0	1	8	1	0	1	0	1	1	0	3	2	1	0	2	0	0	0	0	0	0	0	0	0	0	0	0	0	0	0	0	0	0	0	0	0	0	0	92.8777	' 3.564662284840759	0.511487
GCA_903870775.1	0	0	0	0	0	0	0	0	0	0	0	1	0	0	0	1	1	0	0	1	0	0	0	0	0	0	0	0	0	0	0	0	0	0	0	0	0	0	0	0	0	0	0	0	0	0	95.6738	' 3.486845554433425	0.408136
GCA_903873045.1	0	0	0	0	0	0	0	0	0	1	0	1	0	0	0	1	0	0	0	2	0	0	0	0	0	0	0	0	0	0	0	0	0	0	0	0	0	0	0	0	0	0	0	0	0	0	94.0014	' 2.202998846597463	0.436126
GCA_903873165.1	0	0	0	0	0	0	0	0	0	1	0	1	0	0	0	1	1	0	1	1	0	0	0	0	0	0	0	0	0	0	0	0	0	0	0	0	0	0	0	0	0	0	0	0	0	0	97.258	' 1.3264129181084199	0.394301
GCA_903873595.1	0	0	0	0	0	0	1	0	0	0	0	1	0	0	0	1	1	0	1	1	0	0	0	0	0	0	0	0	0	0	0	0	0	0	0	0	0	0	0	0	0	0	0	0	0	0	96.5948	' 0.8938869665513265	0.411809
GCA_903874675.1	0	0	0	0	0	0	0	0	0	0	0	1	0	0	0	1	1	0	0	1	0	0	0	0	0	0	0	0	0	0	0	0	0	0	0	0	0	0	0	0	0	0	0	0	0	0	98.8358	' 1.0380622837370241	0.405511
GCA_903874785.1	0	1	0	0	0	0	0	0	0	2	2	1	0	0	0	1	0	1	2	0	0	1	0	0	0	0	0	0	0	0	0	0	0	0	0	0	0	0	0	0	0	0	0	0	0	0	94.5781	' 3.0469050365244135	0.493108
GCA_903875205.1	0	0	0	1	0	0	0	0	0	1	0	3	0	0	1	0	1	0	0	0	0	0	0	0	0	0	0	0	0	0	0	0	0	1	0	0	0	0	0	0	0	0	0	0	0	0	97.4805	' 0.8306962025316456	0.589031
GCA_903875785.1	0	0	0	0	0	0	0	0	0	0	0	1	0	0	1	1	0	0	0	1	0	1	0	0	0	0	0	0	0	0	0	0	0	0	0	0	0	0	0	0	0	0	0	0	0	0	99.5963	' 0.5767012687427912	0.465581
GCA_903877545.1	0	0	0	0	0	0	0	0	0	0	0	1	0	0	1	1	0	0	0	1	0	1	0	0	0	0	0	0	0	0	0	0	0	0	0	0	0	0	0	0	0	0	0	0	0	0	97.5352	' 0.3748558246828143	0.467902
GCA_903878775.1	0	0	0	0	0	0	1	0	0	0	0	1	0	0	0	1	1	0	1	1	0	0	0	0	0	0	0	0	0	0	0	0	0	0	0	0	0	0	0	0	0	0	0	0	0	0	98.1116	' 0.6776239907727797	0.412605
GCA_903879085.1	1	0	0	0	0	0	0	0	1	1	7	1	0	0	0	1	1	1	3	2	0	0	1	0	0	0	0	0	0	0	0	0	0	0	0	0	0	0	0	0	0	0	0	0	0	0	95.2386	' 2.6015711660402974	0.511315
GCA_903879505.1	0	0	0	0	0	0	0	0	0	0	0	1	0	0	0	1	1	0	0	1	0	0	0	0	0	0	0	0	0	0	0	0	0	0	0	0	0	0	0	0	0	0	0	0	0	0	98.2825	' 2.3068050749711646	0.406547
GCA_903880255.1	0	0	0	0	0	0	0	0	0	1	0	1	0	0	0	1	1	0	0	2	0	0	0	0	0	0	0	0	0	0	0	0	0	0	0	0	0	0	0	0	0	0	0	0	0	0	99.0773	' 3.2237600922722027	0.406693
GCA_903880775.1	0	0	0	0	0	0	0	0	0	0	0	1	0	0	1	1	0	0	0	1	0	1	0	0	0	0	0	0	0	0	0	0	0	0	0	0	0	0	0	0	0	0	0	0	0	0	96.4785	' 1.585928489042676	0.466786
GCA_903881035.1	0	0	0	0	0	0	0	0	0	0	0	1	0	0	0	1	1	0	0	1	0	0	0	0	0	0	0	0	0	0	0	0	0	0	0	0	0	0	0	0	0	0	0	0	0	0	97.1165	' 1.4311297274327688	0.4056
GCA_903881155.1	0	0	0	0	0	0	0	0	0	1	6	1	0	1	0	1	1	1	4	2	1	0	1	0	0	0	0	0	0	0	0	0	0	0	0	0	0	0	0	0	0	0	0	0	0	0	92.2722	' 3.7532629150731496	0.51341
GCA_903881445.1	0	0	0	0	0	0	0	0	0	0	1	1	0	0	0	1	0	0	0	0	0	1	0	0	0	0	0	0	0	0	0	0	0	0	0	0	0	0	0	0	0	0	0	0	0	0	96.2587	' 1.0207612456747406	0.399166
GCA_903881575.1	0	0	0	0	0	0	0	0	0	0	0	1	0	0	0	1	1	0	0	1	0	0	0	1	0	0	0	0	0	0	0	0	0	0	0	0	0	0	0	0	0	0	0	0	0	0	99.0773	' 1.1642156862745097	0.405122
GCA_903881685.1	0	0	0	0	0	0	0	0	0	0	0	1	0	0	1	1	0	0	0	1	0	1	0	0	0	0	0	0	0	0	0	0	0	0	0	0	0	0	0	0	0	0	0	0	0	0	95.6601	' 1.3898500576701265	0.466575
GCA_903881785.1	0	0	0	0	0	0	0	0	0	0	0	1	0	0	0	1	1	0	0	0	0	0	0	0	0	0	0	0	0	0	0	0	0	0	0	0	0	0	0	0	0	0	0	0	0	0	98.0861	' 3.569059976931949	0.383141
GCA_903882195.1	1	0	0	0	0	0	0	0	1	1	5	1	0	0	0	1	1	0	3	2	1	0	1	0	0	0	0	0	0	0	0	0	0	0	0	0	0	0	0	0	0	0	0	0	0	0	94.6042	' 3.7838087669630194	0.510372
GCA_903882675.1	0	0	0	0	0	0	0	0	0	1	5	1	0	1	0	1	1	1	3	2	1	0	2	0	0	0	0	0	0	0	0	0	0	0	0	0	0	0	0	0	0	0	0	0	0	0	92.9642	' 3.9071510957324103	0.514922
GCA_903882705.1	0	0	0	0	0	0	0	0	0	1	0	1	0	0	0	1	0	0	0	1	0	0	0	0	0	0	0	0	0	0	0	0	0	0	0	0	0	0	0	0	0	0	0	0	0	0	96.2111	' 1.3867044143860752	0.407149
GCA_903882955.1	1	0	0	0	0	0	0	0	0	1	6	1	0	0	0	1	1	1	2	1	1	0	3	0	0	0	0	0	0	0	0	0	0	0	0	0	0	0	0	0	0	0	0	0	0	0	91.857	' 4.264705882352941	0.516829
GCA_903883185.1	0	0	0	0	0	0	1	0	0	0	0	1	0	0	0	1	1	0	1	1	0	0	0	0	0	0	0	0	0	0	0	0	0	0	0	0	0	0	0	0	0	0	0	0	0	0	95.4001	' 3.437518970436472	0.436363
GCA_903884055.1	0	0	0	0	0	0	1	0	0	0	0	1	0	0	0	1	1	0	1	1	0	0	0	0	0	0	0	0	0	0	0	0	0	0	0	0	0	0	0	0	0	0	0	0	0	0	97.8924	' 1.0562739027499544	0.411807
GCA_903884135.1	0	0	0	0	0	0	0	0	0	0	0	1	0	0	1	2	0	0	0	0	0	1	0	0	0	0	0	0	0	0	0	0	0	0	0	0	0	0	0	0	0	0	0	0	0	0	94.1386	' 1.7437280287853956	0.382821
GCA_903885145.1	0	0	0	0	0	0	0	0	0	0	0	1	0	0	1	1	0	0	0	1	0	1	0	0	0	0	0	0	0	0	0	0	0	0	0	0	0	0	0	0	0	0	0	0	0	0	90.5805	' 1.6724336793540946	0.46754
GCA_903886065.1	0	0	0	0	0	0	0	0	0	0	0	1	0	0	0	1	1	0	0	1	0	0	0	0	0	0	0	0	0	0	0	0	0	0	0	0	0	0	0	0	0	0	0	0	0	0	98.8466	' 1.9223375624759707	0.405319
GCA_903886145.1	0	0	0	0	0	0	0	0	0	0	0	2	0	0	1	1	1	0	1	1	0	0	0	0	0	0	0	0	0	0	0	0	0	0	0	0	0	0	0	0	0	0	0	0	0	0	99.2311	' 1.2399077277970012	0.413377
GCA_903886225.1	0	0	0	0	1	0	0	0	0	1	1	1	0	0	0	2	0	0	1	1	0	0	0	0	0	1	0	0	1	0	0	0	0	0	0	0	0	0	0	0	0	0	0	0	0	0	98.9043	' 2.9507881584006155	0.492523
GCA_903887985.1	0	0	0	0	0	0	0	0	0	1	0	1	0	0	0	1	1	0	0	2	0	0	0	0	0	0	0	0	0	0	0	0	0	0	0	0	0	0	0	0	0	0	0	0	0	0	99.1926	' 2.1241830065359477	0.406848
GCA_903888415.1	0	0	0	0	0	0	1	0	0	0	0	1	0	0	0	1	1	0	1	1	0	0	0	0	0	0	0	0	0	0	0	0	0	0	0	0	0	0	0	0	0	0	0	0	0	0	99.5098	' 0.4334365325077399	0.439903
GCA_903888955.1	0	0	0	0	0	0	0	0	0	0	0	1	0	0	1	1	0	0	0	0	0	1	0	0	0	0	0	0	0	0	0	0	0	0	0	0	0	0	0	0	0	0	0	0	0	0	95.9415	' 3.772325329418755	0.404683
GCA_903891355.1	0	0	0	0	0	0	1	0	0	0	0	1	0	0	0	1	1	0	1	1	0	0	0	0	0	0	0	0	0	0	0	0	0	0	0	0	0	0	0	0	0	0	0	0	0	0	97.25	' 1.3273234990590663	0.413455
GCA_903891545.1	0	0	0	0	1	0	0	0	0	1	2	1	0	0	1	2	0	0	3	3	0	0	0	0	0	1	0	0	1	0	0	0	0	0	0	0	0	0	0	0	0	0	0	0	0	0	98.713	' 4.340113942190067	0.496526
GCA_903893045.1	0	0	0	0	0	0	0	0	1	1	5	1	0	1	0	1	1	1	3	2	1	0	3	0	0	0	0	0	0	0	0	0	0	0	0	0	0	0	0	0	0	0	0	0	0	0	93.3355	' 4.819249681296667	0.510735
GCA_903893095.1	0	0	0	0	0	0	0	0	0	2	0	1	0	0	0	1	1	0	1	1	0	0	0	0	0	0	0	0	0	0	0	0	0	0	0	0	0	0	0	0	0	0	0	0	0	0	97.4337	' 3.981860123728636	0.41355
GCA_903895045.1	0	0	0	0	0	0	0	0	0	1	0	1	0	0	0	1	0	0	0	0	0	0	0	0	0	0	0	0	0	0	0	0	0	0	0	0	0	0	0	0	0	0	0	0	0	0	93.422	' 2.6348039215686274	0.401123
GCA_903896355.1	0	0	0	0	0	0	0	0	0	0	0	1	0	0	0	1	1	0	0	0	0	0	0	0	0	0	0	0	0	0	0	0	0	0	0	0	0	0	0	0	0	0	0	0	0	0	98.293	' 2.6066897347174165	0.383325
GCA_903897775.1	0	0	0	0	0	0	0	0	0	0	0	2	0	0	0	1	1	0	0	1	0	0	0	0	0	0	0	0	0	0	0	0	0	0	0	0	0	0	0	0	0	0	0	0	0	0	99.1926	' 1.0380622837370241	0.405223
GCA_903898235.1	1	0	0	0	0	0	0	0	1	1	7	1	0	0	0	1	1	1	3	1	0	0	2	0	0	0	0	0	0	0	0	0	0	0	0	0	0	0	0	0	0	0	0	0	0	0	94.233	' 3.5242931960287636	0.513278
GCA_903899245.1	1	0	0	0	0	0	0	0	1	1	5	1	0	0	0	1	1	1	3	2	0	0	2	0	0	0	0	0	0	0	0	0	0	0	0	0	0	0	0	0	0	0	0	0	0	0	94.6511	' 4.1298295282086945	0.511677
GCA_903901165.1	1	0	0	0	0	0	0	0	1	1	7	1	0	1	0	1	1	0	4	2	1	0	2	0	0	0	0	0	0	0	0	0	0	0	0	0	0	0	0	0	0	0	0	0	0	0	94.5466	' 2.5439010391660184	0.511989
GCA_903901205.1	0	0	0	0	0	0	0	0	0	1	0	1	0	0	0	1	0	0	0	1	0	0	0	0	0	0	0	0	0	0	0	0	0	0	0	0	0	0	0	0	0	0	0	0	0	0	99.1926	' 1.6032295271049595	0.407023
GCA_903901295.1	0	0	0	0	0	0	0	0	0	0	0	1	0	0	0	1	1	0	0	1	0	0	0	0	0	0	0	0	0	0	0	0	0	0	0	0	0	0	0	0	0	0	0	0	0	0	96.8281	' 2.314494425221069	0.405799
GCA_903901495.1	0	0	0	0	0	0	1	0	0	0	0	1	0	0	0	1	1	0	1	1	0	0	0	0	0	0	0	0	0	0	0	0	0	0	0	0	0	0	0	0	0	0	0	0	0	0	90.2072	' 2.1659938485198	0.415525
GCA_903902645.1	0	0	0	0	0	0	0	0	0	0	0	1	0	0	0	1	0	0	0	0	0	1	0	0	0	0	0	0	0	0	0	0	0	0	0	0	0	0	0	0	0	0	0	0	0	0	97.6824	' 1.5799211841599385	0.399966
GCA_903903365.1	0	0	0	0	0	0	0	0	0	1	0	2	0	0	1	1	0	0	0	0	0	0	0	0	0	0	0	0	0	0	0	0	0	0	0	0	0	0	0	0	0	0	0	0	0	0	94.585	' 4.763028205934781	0.444721
GCA_903904315.1	0	0	0	0	0	0	0	0	0	2	0	1	0	0	0	1	0	0	1	1	0	1	0	0	0	0	0	0	0	0	0	0	0	0	0	0	0	0	0	0	0	0	0	0	0	0	95.7901	' 4.411954410247071	0.413257
GCA_903904915.1	0	0	0	0	0	0	0	0	0	0	0	1	0	0	0	1	1	0	0	1	0	0	0	1	0	0	0	0	0	0	0	0	0	0	0	0	0	0	0	0	0	0	0	0	0	0	92.7852	' 1.6724336793540946	0.407147
GCA_903905185.1	0	1	0	0	0	0	0	0	0	2	3	1	0	0	0	1	1	1	3	0	0	0	0	0	0	0	0	0	0	0	0	0	0	0	0	0	0	0	0	0	0	0	0	0	0	0	95.6721	' 4.507059531759039	0.491529
GCA_903905335.1	0	0	0	0	0	0	0	0	0	0	0	1	0	0	1	1	0	0	0	0	0	1	0	0	0	0	0	0	0	0	0	0	0	0	0	0	0	0	0	0	0	0	0	0	0	0	94.9974	' 2.9923587081891583	0.404808
GCA_903906065.1	0	0	0	0	0	0	0	0	0	0	0	1	0	0	0	1	1	0	0	0	0	0	0	0	0	0	0	0	0	0	0	0	0	0	0	0	0	0	0	0	0	0	0	0	0	0	98.8466	' 2.4625144175317186	0.405688
GCA_903906125.1	0	0	0	0	0	0	0	0	0	0	2	1	0	1	0	2	1	0	1	2	0	0	0	0	0	0	0	1	1	0	0	0	0	0	0	0	0	0	0	0	0	0	0	0	0	0	96.1145	' 3.889850057670127	0.512029
GCA_903906335.1	0	0	0	0	0	0	1	0	0	0	0	1	0	0	0	1	1	0	1	1	0	0	0	0	0	0	0	0	0	0	0	0	0	0	0	0	0	0	0	0	0	0	0	0	0	0	96.6551	' 2.065501123049839	0.437195
GCA_903908165.1	0	0	0	0	0	0	0	0	0	0	0	1	0	0	1	1	1	1	0	0	0	0	0	0	0	0	0	0	0	0	0	0	0	0	0	0	0	0	0	0	0	0	0	0	0	0	98.7313	' 1.0810527419523959	0.384195
GCA_903908235.1	1	0	0	0	0	0	0	0	1	0	6	1	0	0	0	1	1	0	3	2	1	0	1	0	0	0	0	0	0	0	0	0	0	0	0	0	0	0	0	0	0	0	0	0	0	0	95.9307	' 3.6396334497773215	0.510876
GCA_903908275.1	0	0	0	0	0	0	0	0	1	1	7	1	0	1	0	1	1	1	3	2	1	0	0	0	0	0	0	0	0	0	0	0	0	0	0	0	0	0	0	0	0	0	0	0	0	0	95.1557	' 3.0052620541602515	0.512854
GCA_903909945.1	0	0	0	0	0	0	0	0	0	0	0	1	0	0	1	1	1	0	1	1	0	0	0	0	0	0	0	0	0	0	0	0	0	0	0	0	0	0	0	0	0	0	0	0	0	0	99.2503	' 1.1245674740484428	0.414002
GCA_903910005.1	0	0	0	0	0	0	0	0	0	1	0	2	1	0	0	1	0	1	1	0	0	0	0	0	0	0	0	0	0	0	0	0	0	0	0	0	0	0	0	0	0	0	0	0	0	0	94.1448	' 2.0710565866275212	0.578732
GCA_903910105.1	0	0	0	0	0	0	0	0	0	0	0	1	0	0	0	1	1	0	0	1	0	0	0	1	0	0	0	0	0	0	0	0	0	0	0	0	0	0	0	0	0	0	0	0	0	0	98.8466	' 2.7713853155484918	0.405385
GCA_903910205.1	0	0	0	0	0	0	0	0	0	0	0	1	0	0	0	1	0	0	0	0	0	1	0	0	0	0	0	0	0	0	0	0	0	0	0	0	0	0	0	0	0	0	0	0	0	0	92.8107	' 4.485774702037678	0.410273
GCA_903911305.1	0	1	0	0	0	0	0	0	0	2	2	1	0	0	1	1	0	1	2	0	0	1	0	0	0	0	0	0	0	0	0	0	0	0	0	0	0	0	0	0	0	0	0	0	0	0	95.4119	' 3.80682622988214	0.490102
GCA_903911995.1	0	0	0	0	0	0	0	0	0	1	5	1	0	0	0	1	1	0	5	2	1	0	4	0	0	0	0	0	0	0	0	0	0	0	0	0	0	0	0	0	0	0	0	0	0	0	92.3032	' 4.937211304448602	0.509704
GCA_903912305.1	0	0	0	0	0	0	0	0	0	0	0	2	0	0	0	1	1	0	0	1	0	0	0	0	0	0	0	0	0	0	0	0	0	0	0	0	0	0	0	0	0	0	0	0	0	0	97.3356	' 1.1534025374855823	0.488035
GCA_903912415.1	0	0	0	0	0	0	0	0	0	0	0	1	0	0	0	1	1	0	0	0	0	0	0	0	0	0	0	0	0	0	0	0	0	0	0	0	0	0	0	0	0	0	0	0	0	0	93.6563	' 3.0968858131487886	0.381177
GCA_903912685.1	1	0	0	0	0	0	0	0	1	1	6	1	0	1	0	1	1	1	4	2	1	0	1	0	0	0	0	0	0	0	0	0	0	0	0	0	0	0	0	0	0	0	0	0	0	0	95.8478	' 2.8717101813987624	0.515176
GCA_903912955.1	0	0	0	0	0	0	0	0	0	0	0	1	0	0	0	1	1	0	0	0	0	0	0	0	0	0	0	0	0	0	0	0	0	0	0	0	0	0	0	0	0	0	0	0	0	0	94.0701	' 2.09919261822376	0.415911
GCA_903913685.1	0	0	0	0	0	0	0	0	0	1	0	1	0	0	0	1	1	0	0	1	0	0	0	0	0	0	0	0	0	0	0	0	0	0	0	0	0	0	0	0	0	0	0	0	0	0	99.1349	' 2.431757016532103	0.410989
GCA_903914135.1	0	0	0	0	0	0	1	0	0	1	0	1	0	0	0	1	0	0	1	1	0	0	0	0	0	0	0	0	0	0	0	0	0	0	0	0	0	0	0	0	0	0	0	0	0	0	97.5562	' 1.328524960035614	0.436877
GCA_903914745.1	0	0	0	0	0	0	0	0	0	1	0	1	0	0	0	1	0	0	0	0	0	1	0	0	0	0	0	0	0	0	0	0	0	0	0	0	0	0	0	0	0	0	0	0	0	0	91.6732	' 3.842031910803537	0.406737
GCA_903914845.1	0	0	0	0	0	0	1	0	0	1	0	1	0	0	0	1	1	0	1	1	0	0	0	0	0	0	0	0	0	0	0	0	0	0	0	0	0	0	0	0	0	0	0	0	0	0	90.7227	' 1.7349096501345638	0.415305
GCA_903917185.1	0	0	0	0	0	0	1	0	0	0	0	1	0	0	0	1	1	0	1	1	0	0	0	0	0	0	0	0	0	0	0	0	0	0	0	0	0	0	0	0	0	0	0	0	0	0	98.0078	' 1.9319492502883504	0.411842
GCA_903917345.1	0	0	0	0	0	0	0	0	0	0	0	1	0	0	0	1	1	0	0	0	0	0	0	0	0	0	0	0	0	0	0	0	0	0	0	0	0	0	0	0	0	0	0	0	0	0	97.3472	' 0.5190311418685121	0.398802
GCA_903918145.1	0	0	0	0	0	0	0	0	0	0	0	1	0	0	1	1	0	0	2	0	0	0	0	0	0	0	0	0	0	0	0	0	0	0	0	0	0	0	0	0	0	0	0	0	0	0	91.9827	' 4.664071510957323	0.381301
GCA_903918465.1	0	0	0	0	0	0	0	0	0	1	1	1	0	0	0	0	0	0	0	0	0	0	0	0	0	0	0	0	0	0	0	0	0	0	0	0	0	0	0	0	0	0	0	0	0	0	91.6155	' 0.36764705882352944	0.397711
GCA_903920655.1	1	0	0	0	0	0	0	0	0	1	5	1	0	1	0	1	1	1	3	3	1	0	3	0	0	0	0	0	0	0	0	0	0	0	0	0	0	0	0	0	0	0	0	0	0	0	91.7198	' 3.697303576651601	0.509213
GCA_903920845.1	0	0	0	0	0	0	0	0	0	1	0	1	0	0	0	1	0	0	1	1	0	0	0	0	0	0	0	0	0	0	0	0	0	0	0	0	0	0	0	0	0	0	0	0	0	0	96.9889	' 2.972632903428751	0.393647
GCA_903921065.1	1	1	0	0	0	0	0	0	1	1	8	1	0	0	0	0	1	0	3	1	0	0	2	0	0	0	0	0	0	0	0	0	0	0	0	0	0	0	0	0	0	0	0	0	0	0	95.4441	' 2.774581546663135	0.512236
GCA_903922435.1	0	0	0	0	0	0	0	0	0	0	0	1	0	0	0	1	1	0	0	0	0	0	0	0	0	0	0	0	0	0	0	0	0	0	0	0	0	0	0	0	0	0	0	0	0	0	97.1165	' 2.260668973471742	0.381103
GCA_903923035.1	0	0	0	0	0	0	0	0	0	0	1	1	0	0	0	1	0	0	0	0	0	1	0	0	0	0	0	0	0	0	0	0	0	0	0	0	0	0	0	0	0	0	0	0	0	0	96.6059	' 2.115772779700115	0.399211
GCA_903924175.1	0	0	0	0	0	0	0	0	0	0	0	1	0	0	1	1	1	0	1	1	0	0	0	0	0	0	0	0	0	0	0	0	0	0	0	0	0	0	0	0	0	0	0	0	0	0	99.2503	' 2.0558894352374595	0.414129
GCA_903924345.1	0	0	0	0	0	0	0	0	0	0	0	1	0	0	0	1	0	0	0	0	0	1	0	0	0	0	0	0	0	0	0	0	0	0	0	0	0	0	0	0	0	0	0	0	0	0	98.9043	' 1.118800461361015	0.405362
GCA_903925185.1	0	0	0	0	0	0	0	0	0	0	0	1	0	0	0	1	0	0	0	1	0	1	0	0	0	0	0	0	0	0	0	0	0	0	0	0	0	0	0	0	0	0	0	0	0	0	92.5648	' 2.3068050749711646	0.408596
GCA_903925915.1	0	0	0	0	0	0	0	0	0	0	0	2	0	0	0	1	1	0	0	1	0	0	0	0	0	0	0	0	0	0	0	0	0	0	0	0	0	0	0	0	0	0	0	0	0	0	96.9615	' 2.267346567109816	0.405719
GCA_903926195.1	0	0	0	0	0	0	0	0	0	1	0	1	0	0	0	1	0	0	0	0	0	0	0	0	0	0	0	0	0	0	0	0	0	0	0	0	0	0	0	0	0	0	0	0	0	0	90.8509	' 2.904339332130263	0.405794
GCA_903926505.1	0	0	0	0	0	0	0	0	0	1	6	1	0	1	0	1	1	0	3	1	1	0	0	0	0	0	0	0	0	0	0	0	0	0	0	0	0	0	0	0	0	0	0	0	0	0	92.3587	' 2.8947782321484747	0.513646
GCA_903926925.1	0	0	0	0	0	0	0	0	0	0	0	1	0	0	1	1	1	0	1	0	0	0	0	0	0	0	0	0	0	0	0	0	0	0	0	0	0	0	0	0	0	0	0	0	0	0	97.5202	' 4.977106707210513	0.412304
GCA_903927105.1	0	0	0	0	0	0	0	0	0	0	0	1	0	0	0	1	1	0	0	1	0	0	0	0	0	0	0	0	0	0	0	0	0	0	0	0	0	0	0	0	0	0	0	0	0	0	96.1046	' 2.3068050749711646	0.406268
GCA_903927225.1	0	0	0	0	0	0	0	0	0	1	0	1	0	0	0	1	1	0	0	1	0	0	0	0	0	0	0	0	0	0	0	0	0	0	0	0	0	0	0	0	0	0	0	0	0	0	97.0588	' 2.4509803921568625	0.410999
GCA_903927955.1	0	0	0	0	0	0	0	0	0	0	0	2	0	0	0	1	1	0	0	1	0	0	0	0	0	0	0	0	0	0	0	0	0	0	0	0	0	0	0	0	0	0	0	0	0	0	97.6817	' 1.2110726643598615	0.487865
GCA_903928675.1	0	0	0	0	0	0	0	0	0	0	0	1	0	0	0	2	1	0	0	1	0	0	0	0	0	0	0	0	0	0	0	0	0	0	0	0	0	0	0	0	0	0	0	0	0	0	95.2134	' 1.773356401384083	0.405866
GCA_903928685.1	0	0	0	0	0	0	0	0	0	0	0	1	0	0	1	1	0	1	0	1	0	1	0	0	0	0	0	0	0	0	0	0	0	0	0	0	0	0	0	0	0	0	0	0	0	0	98.5582	' 0.6862745098039216	0.464921
GCA_903929635.1	0	0	0	0	0	0	0	0	1	1	7	1	0	0	0	1	1	1	3	1	0	0	2	0	0	0	0	0	0	0	0	0	0	0	0	0	0	0	0	0	0	0	0	0	0	0	95.271	' 2.832251673537414	0.512244
GCA_903930005.1	0	0	0	0	0	0	0	0	0	0	0	1	0	0	0	1	1	0	0	1	0	0	0	0	0	0	0	0	0	0	0	0	0	0	0	0	0	0	0	0	0	0	0	0	0	0	94.0326	' 2.422145328719723	0.407661
GCA_903930145.1	0	0	0	0	1	0	0	0	0	1	2	2	0	0	1	2	0	1	2	3	1	1	0	0	0	0	0	0	1	0	0	0	0	0	0	0	0	0	0	0	0	0	0	0	0	0	97.1982	' 3.27758554402153	0.500061
GCA_903931915.1	0	0	0	0	0	0	0	0	0	0	0	2	0	0	1	1	0	1	0	0	0	1	0	0	0	0	0	0	0	0	0	0	0	0	0	0	0	0	0	0	0	0	0	0	0	0	90.7173	' 3.484186244157106	0.401963
GCA_903932615.1	0	0	0	0	0	0	0	0	0	0	0	3	0	0	0	0	1	0	1	0	0	0	0	0	0	0	0	0	0	0	0	0	0	0	0	0	0	0	0	0	0	0	0	0	0	0	91.5658	' 3.4769555339175593	0.4739
GCA_903933495.1	0	0	0	0	0	0	0	0	0	0	0	1	0	0	1	2	1	0	0	1	0	0	0	0	0	0	0	0	0	0	0	0	0	0	0	0	0	0	0	0	0	0	0	0	0	0	93.0413	' 4.714270735031981	0.392374
GCA_903934035.1	0	0	0	0	0	0	0	0	0	0	0	1	0	0	0	1	0	0	0	0	0	1	0	0	0	0	0	0	0	0	0	0	0	0	0	0	0	0	0	0	0	0	0	0	0	0	98.2122	' 3.5870818915801617	0.397305
GCA_903934485.1	0	0	0	0	0	0	0	0	0	0	0	1	0	0	0	1	1	0	0	0	0	0	0	0	0	0	0	0	0	0	0	0	0	0	0	0	0	0	0	0	0	0	0	0	0	0	94.7809	' 2.445213379469435	0.381455
GCA_903934875.1	1	1	0	0	0	0	0	1	0	0	15	1	0	1	1	2	0	2	3	4	0	0	1	0	0	0	0	0	1	1	0	0	0	0	0	1	0	0	0	0	0	0	0	0	0	0	96.561	' 2.455786236063053	0.528227
GCA_903935145.1	0	0	0	0	0	0	1	0	0	0	0	2	0	0	0	1	1	0	1	1	0	0	0	0	0	0	0	0	0	0	0	0	0	0	0	0	0	0	0	0	0	0	0	0	0	0	98.6186	' 4.031141868512111	0.413745
GCA_903936605.1	0	0	0	0	0	0	0	0	0	0	0	1	0	0	0	1	1	0	0	0	0	0	0	0	0	0	0	0	0	0	0	0	0	0	0	0	0	0	0	0	0	0	0	0	0	0	97.1165	' 1.8685121107266436	0.382085
GCA_903936665.1	0	0	0	0	0	0	1	0	0	0	0	1	0	0	0	2	0	0	1	1	0	1	0	0	0	0	0	0	0	0	0	0	0	0	0	0	0	0	0	0	0	0	0	0	0	0	94.9027	' 1.3734596005584896	0.440815
GCA_903938485.1	0	0	0	0	0	0	0	0	0	0	0	1	0	0	0	1	1	0	0	0	0	0	0	0	0	0	0	0	0	0	0	0	0	0	0	0	0	0	0	0	0	0	0	0	0	0	97.8085	' 1.2802768166089966	0.38277
GCA_903939355.1	0	0	0	0	0	0	0	0	0	0	1	1	0	0	1	1	1	0	0	1	0	0	0	0	0	0	0	0	0	0	0	0	0	0	0	0	0	0	0	0	0	0	0	0	0	0	94.9271	' 4.552335640138408	0.391302
GCA_903939495.1	0	0	0	0	0	0	0	0	0	0	0	1	0	0	0	1	1	0	0	0	0	0	0	0	0	0	0	0	0	0	0	0	0	0	0	0	0	0	0	0	0	0	0	0	0	0	97.4048	' 2.6643598615916955	0.382064
GCA_903939745.1	0	0	0	0	0	0	1	0	0	0	0	1	0	0	0	1	1	0	1	1	0	0	0	0	0	0	0	0	0	0	0	0	0	0	0	0	0	0	0	0	0	0	0	0	0	0	98.2118	' 3.348399309062212	0.436907
GCA_903940175.1	0	0	0	0	0	0	0	0	0	0	0	1	0	0	0	1	0	0	0	0	0	1	0	0	0	0	0	0	0	0	0	0	0	0	0	0	0	0	0	0	0	0	0	0	0	0	97.376	' 2.9238754325259513	0.396992
GCA_903941115.1	0	0	0	0	0	0	1	0	0	0	0	1	0	0	0	1	1	0	1	1	0	0	0	0	0	0	0	0	0	0	0	0	0	0	0	0	0	0	0	0	0	0	0	0	0	0	98.7659	' 0.5487767862562982	0.43717
GCA_903944165.1	0	0	0	0	0	0	1	0	0	1	0	1	0	0	0	1	0	0	1	1	0	0	0	0	0	0	0	0	0	0	0	0	0	0	0	0	0	0	0	0	0	0	0	0	0	0	98.3538	' 0.7461072664359861	0.412792
GCA_903945375.1	0	0	0	0	0	0	1	0	0	0	0	1	0	0	0	1	1	0	1	1	0	0	0	0	0	0	0	0	0	0	0	0	0	0	0	0	0	0	0	0	0	0	0	0	0	0	99.5963	' 0.4334365325077399	0.438658
GCA_903945605.1	0	0	0	0	0	0	0	0	0	0	0	1	0	0	0	1	1	0	0	1	0	0	0	0	0	0	0	0	0	0	0	0	0	0	0	0	0	0	0	0	0	0	0	0	0	0	98.1892	' 0.2883506343713956	0.494113
GCA_903950325.1	0	0	0	0	0	0	0	0	0	0	0	4	0	0	0	0	1	0	0	0	0	0	0	0	0	0	0	0	0	0	0	0	0	0	0	0	0	0	0	0	0	0	0	0	0	0	91.8565	' 2.722736124634859	0.473533
GCA_903951295.1	0	0	0	0	0	0	1	0	0	0	0	1	0	0	0	1	1	0	1	1	0	0	0	0	0	0	0	0	0	0	0	0	0	0	0	0	0	0	0	0	0	0	0	0	0	0	99.3149	' 0.9912053056516724	0.413152
GCA_903952725.1	0	0	0	0	0	0	0	0	0	0	0	1	0	0	0	1	1	0	0	0	0	0	0	0	0	0	0	0	0	0	0	0	0	0	0	0	0	0	0	0	0	0	0	0	0	0	98.479	' 2.8950403690888122	0.38155
GCA_903953015.1	0	0	0	0	0	0	1	0	0	0	0	1	0	0	0	1	2	0	1	1	0	0	0	0	0	0	0	0	0	0	0	0	0	0	0	0	0	0	0	0	0	0	0	0	0	0	99.5098	' 1.3561585624962058	0.437216
GCA_903954275.1	1	1	0	0	0	0	0	1	1	0	13	1	0	1	1	2	1	1	5	3	0	0	2	0	0	0	0	0	1	0	0	0	0	0	0	1	0	0	0	0	0	0	0	0	0	0	94.6946	' 2.0665128796616687	0.530724
GCA_903960565.1	0	0	0	0	0	0	1	0	0	0	0	1	0	0	0	1	1	0	1	0	0	0	0	0	0	0	0	0	0	0	0	0	0	0	0	0	0	0	0	0	0	0	0	0	0	0	94.9277	' 0.9986037758756752	0.440326
GCA_913056195.1	0	0	0	0	0	0	0	0	0	0	0	1	0	0	1	1	1	1	0	0	0	0	0	0	0	0	0	0	0	1	0	0	0	0	0	0	0	0	0	0	0	0	0	0	0	0	96.7529	' 0.0	0.466567
GCF_004564215.1	0	0	0	0	0	0	0	0	0	0	3	2	0	1	3	1	1	0	1	1	0	0	0	0	0	0	0	0	0	0	0	0	0	0	0	0	0	0	0	0	0	0	0	0	0	0	99.0596	' 0.31347962382445144	0.589373
GCF_902810705.1	0	0	0	0	0	1	0	0	0	0	1	2	1	0	1	2	1	2	0	2	0	0	0	0	0	0	0	1	0	0	0	1	1	0	0	0	0	0	0	0	0	0	0	0	0	0	98.1582	' 3.0999590238572208	0.600217
GCF_902812445.1	0	0	0	0	0	1	0	0	0	0	0	2	1	0	1	1	1	2	1	0	0	0	0	0	0	0	0	0	0	0	0	0	0	0	0	0	0	0	0	0	0	0	0	0	0	0	96.0285	' 2.0258620689655173	0.582324
[truncated: 14 more columns]

## Sheet: 2. BGC + Details Strains
Assembly_accession	rhizomideA_rhizomideB_rhizomideC	phenolic_lipids	carotenoid	anabaenopeptin NZ857 / nostamide A	ectoine	1-heptadecene	alkylresorcinol	terpene	NRPS	redox-cofactor	arylpolyene	hserlactone	butyrolactone	RiPP-like	T1PKS	NRPS-like	siderophore	hglE-KS	NAPAA	T3PKS	betalactone	RRE-containing	LAP	transAT-PKS	ranthipeptide	ectoine	proteusin	phosphonate	CDPS	lassopeptide	transAT-PKS-like	acyl_amino_acids	lanthipeptide-class-ii	completeness	contamination	GC	GC_std	genome_size	ambiguous_bases	scaffolds	contigs	N50_scaffolds	N50_contigs	mean_scaffold_length	mean_contig_length	family	Original_phylogenetic_assignment	Environment	Environment_standard
GCA_000008325.1	0	0	0	0	0	0	0	1	1	1	1	0	0	1	1	1	0	0	1	0	0	0	0	0	1	0	0	0	0	0	0	0	0	99.1972	0	0.635846	0	3304561	0	1	1	3304561	3304561	3304561	3304561	Methylococcaceae	Methylococcus capsulatus str. Bath	Soil, water, sewage, mud, and lake sediments	aquatic_fresh
GCA_000019665.1	0	0	0	0	0	0	0	3	0	1	0	0	0	0	0	0	0	0	0	1	1	1	0	0	0	0	0	0	0	0	0	0	0	98.6486	0.337838	0.454828	0	2287145	0	1	1	2287145	2287145	2287145	2287145	Methylacidophilaceae	Methylacidiphilum infernorum str. V4	Hydro/geothermal vent	extreme
GCA_000021745.1	0	0	0	0	0	0	0	3	3	1	0	1	0	3	2	1	0	0	1	1	0	0	0	0	0	0	0	0	0	0	0	0	0	99.373	0	0.630834	0	4305430	0	1	1	4305430	4305430	4305430	4305430	Beijerinckiaceae	Methylocella silvestris str. BL2	Acidic forest soil	upland_soil
GCA_000188155.3	0	0	0	0	0	0	0	2	0	1	0	1	0	1	0	2	0	0	1	0	0	0	1	0	0	0	0	0	0	0	0	0	0	99.6835	0.855039	0.628236	0.0176344	4726034	103	6	7	4316162	3131806	787672	675133	Methylocystaceae	Methylocystis sp. str. Rockwell	Acquifer	aquatic_fresh
GCA_000214275.3	0	0	0	0	0	0	0	2	2	0	1	0	0	1	0	0	0	0	0	0	0	0	0	0	1	0	0	0	0	0	0	0	0	99.9315	0.662944	0.562509	0.025834	4493444	100	2	3	4446267	2656057	2246722	1.49778e+06	Methylococcaceae	Methylomicrobium album str. BG8	Muddy water	aquatic_fresh
GCA_000214665.1	0	0	0	0	0	0	0	2	1	1	2	0	0	3	0	0	1	0	0	0	0	2	0	0	0	0	0	0	0	0	0	0	0	99.9318	1.38788	0.5131	0	5051681	0	1	1	5051681	5051681	5051681	5051681	Methylococcaceae	Methylomonas methanica str. MC09	Coastal seawater	aquatic_marine
GCA_000283235.1	0	0	0	0	0	0	0	2	0	1	0	1	0	5	0	1	0	0	0	0	0	0	0	0	0	0	0	0	0	0	0	0	0	99.6835	0.949367	0.633523	0.0278521	4475912	3	108	108	95607	95607	41443.6	41443.6	Methylocystaceae	Methylocystis parvus str. OBBP	Denitrifying bioreactor (origin closest related strain)	engineered
GCA_000304315.1	0	0	0	0	0	0	0	3	1	1	0	1	0	5	1	1	0	0	0	0	0	0	1	0	0	0	0	0	0	0	0	0	1	99.3671	0.316456	0.633548	0	3773444	0	1	1	3773444	3773444	3773444	3773444	Methylocystaceae	Methylocystis sp. str. SC2	Highly polluted acquifer	aquatic_fresh
GCA_000341735.1	0	0	0	0	0	0	0	2	1	1	1	0	0	1	1	0	0	0	0	1	0	0	0	0	0	1	0	0	0	0	0	0	0	99.5977	1.14943	0.487061	0.00651361	5067278	2482	2	26	4984547	532414	2533639	194800	Methylococcaceae	Methylomicrobium buryatense str. 5G	Bottom sediment soda lakes	extreme
GCA_000365425.1	0	0	0	0	0	0	0	2	0	1	2	0	0	2	0	0	0	0	0	0	0	0	0	0	0	0	0	0	0	0	0	0	0	99.921	1.10345	0.514734	0.0223313	5233591	0	5	5	3535778	3535778	1.04672e+06	1.04672e+06	Methylococcaceae	Methylomonas sp. str. MK1	Lake Washington sediment	aquatic_fresh
GCA_000372845.1	0	1	1	0	0	0	0	4	1	1	0	1	0	4	1	0	0	1	0	1	0	0	1	0	0	0	0	0	0	0	0	0	0	100	0.632911	0.624988	0.0132164	3912050	206	2	4	3546604	1614036	1956025	977961	Methylocystaceae	Methylocystis rosea str. SV97	Arctic wetland soil	wetland
GCA_000372865.1	0	0	0	0	0	0	0	2	2	1	0	0	0	2	0	0	0	0	0	0	0	0	0	0	0	0	0	0	0	0	0	0	0	99.5384	0.291375	0.540673	0.00827127	4978464	412	2	6	4914499	2567946	2489232	829675	Methylococcaceae	Methylosarcina fibrata str. AML-C10	Upper soil layer of a landfill	engineered
GCA_000379125.1	0	1	0	0	0	0	0	3	2	1	0	0	0	5	1	3	0	1	1	1	0	0	0	0	0	0	0	0	0	0	0	0	0	99.6865	0	0.649305	0.0195455	4824446	1312	3	16	3979493	3176323	1.60815e+06	301446	Methylocystaceae	Methylosinus sp. str. LW4	Lake Washington sediment	aquatic_fresh
GCA_000383855.1	0	0	0	0	1	0	0	2	3	1	1	1	0	3	0	0	1	0	0	0	0	0	0	0	0	1	0	0	0	0	0	0	0	98.7486	0.472174	0.526686	0.0321546	4988792	936	2	12	4984690	840513	2494396	415655	Methylococcaceae	Methylobacter marinus str. A45	Seawater near sewage outfall	aquatic_marine
GCA_000384075.1	0	0	0	0	0	0	0	2	1	0	1	1	0	1	1	0	0	0	0	0	0	0	0	0	1	0	0	0	1	0	0	0	0	99.2287	0.692042	0.506591	0	4687143	832	1	9	4687143	1452748	4687143	520701	Methylococcaceae	Methylovulum miyakonense str. HT12	Forest soil	upland_soil
GCA_000385335.1	0	0	0	0	0	0	0	2	0	1	0	1	0	3	1	0	0	0	1	1	0	0	1	0	0	0	0	0	0	0	0	0	0	99.4775	0	0.59543	0	4235448	0	1	1	4235448	4235448	4235448	4235448	Beijerinckiaceae	Methyloferula stellata str. AR4T	Wetland peat soil	wetland
GCA_000427385.1	0	1	0	0	0	0	0	2	1	1	1	1	0	1	0	1	0	1	0	1	0	0	0	0	0	0	0	0	0	0	0	0	0	99.0458	3.54671	0.571504	0.0022045	5022295	10600	2	108	2650142	97327	2.51115e+06	46404.6	Methylothermaceae	Methylocaldum szegediense str. O-12	Manure	engineered
GCA_000427445.1	0	0	0	0	0	0	0	2	2	0	0	2	0	2	1	0	0	0	1	0	0	0	1	0	1	0	0	0	0	0	0	0	0	99.582	0.31348	0.618491	0.013855	4103433	400	2	6	3916740	1483237	2.05172e+06	683839	Beijerinckiaceae	Methylocapsa acidiphila str. B2	Wetland peat soil	wetland
GCA_000427625.1	0	0	0	0	0	0	0	2	2	1	1	0	0	2	1	0	1	0	0	0	0	0	0	0	0	0	0	0	0	0	0	0	0	99.6107	0.628604	0.511264	0.0241968	5029135	1357	4	17	4543119	1400547	1.25728e+06	295752	Methylococcaceae	Methylobacter luteus str. IMV-B-3098	Mouth of a cow	others
GCA_000496735.2	0	0	0	0	0	0	0	3	0	0	1	0	0	5	0	0	0	0	0	0	0	1	0	0	0	0	0	0	0	0	1	0	0	99.0196	1.9579	0.473152	0.0212732	4136943	0	183	183	34463	34463	22606.2	22606.2	Methylococcaceae	Methyloglobulus morosus str. KoM1	Profundal sediment sludge	aquatic_fresh
GCA_000515215.1	0	0	0	0	0	0	0	2	0	1	2	0	0	3	0	0	0	0	0	0	0	0	0	0	0	0	0	0	0	0	0	0	0	99.9315	0.415225	0.514025	0	5412720	104	1	2	5412720	4275131	5412720	2706308	Methylococcaceae	Methylomonas sp. str. 11b	Lake Washington sediment	aquatic_fresh
GCA_000527095.1	0	0	0	0	0	0	0	3	2	0	1	0	0	1	0	1	0	0	0	0	1	0	0	0	1	0	0	0	0	0	0	0	0	99.5855	0.951557	0.546728	0	4384919	0	1	1	4384919	4384919	4384919	4384919	Methylococcaceae	Methylosarcina lacus str. LW14	Lake Washington sediment	aquatic_fresh
GCA_000527115.1	0	0	0	0	0	0	0	3	3	1	0	0	0	5	1	2	0	1	1	1	0	0	0	0	0	0	0	0	0	0	0	0	0	100	0.31348	0.64665	0.0181399	5090474	31	5	6	4004193	1507580	1.01809e+06	848407	Methylocystaceae	Methylosinus sp. str. LW3	Lake Washington sediment	aquatic_fresh
GCA_000685825.1	1	0	0	0	0	0	0	3	4	1	0	0	0	5	1	2	0	1	1	1	0	0	0	0	0	0	0	0	0	0	0	0	0	100	0.31348	0.648441	0.0261448	4760983	0	6	6	3315760	3315760	793497	793497	Methylocystaceae	Methylocystis sp. str. LW5	Lake Washington sediment	aquatic_fresh
GCA_000685925.1	0	0	0	0	0	0	0	2	3	1	1	1	1	1	1	1	1	0	0	0	0	0	0	0	0	0	0	0	0	0	0	0	0	99.3656	2.81521	0.494618	0	4665210	0	1	1	4665210	4665210	4665210	4665210	Methylococcaceae	Methylobacter sp. str. 21/22	Lake Washington sediment	aquatic_fresh
GCA_000733835.1	0	0	0	0	0	0	0	2	3	1	1	1	1	1	1	1	1	0	0	0	0	0	0	0	0	0	0	0	0	0	0	0	0	99.3656	3.39191	0.492386	0.000992589	5047546	0	2	2	5034627	5034627	2523773	2523773	Methylococcaceae	Methylobacter sp. str. 31/32	Lake Washington sediment	aquatic_fresh
GCA_000733935.1	0	0	0	0	1	0	0	2	0	1	1	1	0	1	0	0	0	0	0	0	0	0	0	0	0	1	0	0	0	0	0	1	0	99.9004	3.10606	0.512851	0	4335162	0	1	1	4335162	4335162	4335162	4335162	Methylococcaceae	Methylomarinum vadi str. IT-4	Hydrothermal sediment	extreme
GCA_000745215.1	0	0	0	0	0	0	0	3	2	1	0	0	1	4	0	1	0	0	1	0	0	0	0	0	0	0	0	0	0	0	0	0	0	100	0.300418	0.646786	0.0257513	5128790	0	12	12	2921845	2921845	427399	427399	Methylocystaceae	Methylosinus sp. str. PW1	Lake Washington sediment	aquatic_fresh
GCA_000746085.1	0	0	0	0	0	0	0	2	5	1	0	1	0	1	2	2	0	1	1	0	0	0	0	0	0	0	0	0	0	0	0	0	0	99.373	0.574713	0.613413	0.0268055	3971247	435	34	37	227045	218190	116801	107319	Beijerinckiaceae	Methylocapsa aurea str. KYGT	Upland forest soil	upland_soil
GCA_000746145.1	1	0	0	0	1	0	0	2	8	1	1	0	0	3	0	1	1	0	0	0	0	0	0	0	0	1	0	0	0	0	0	0	0	99.2892	1.89158	0.522397	0.0495162	5074273	2365	88	92	139630	131538	57662.2	55129.4	Methylococcaceae	Methylobacter sp. str. BBA5.1	Surface layer of estuary sediment	aquatic_marine
GCA_000785705.2	0	0	0	0	0	0	0	2	0	1	1	0	0	2	0	1	1	0	0	0	0	0	0	0	0	0	0	0	0	0	0	0	0	99.9318	0	0.516628	0	5172098	0	1	1	5172098	5172098	5172098	5172098	Methylococcaceae	Methylomonas denitrificans str. FJG1	Aquatic freshwater	aquatic_fresh
GCA_000817245.1	0	0	0	0	0	0	0	3	0	0	0	0	0	1	0	0	0	0	0	1	1	2	0	0	0	0	0	0	0	0	0	0	0	98.4234	1.01351	0.403952	0.0685853	2210643	1	41	41	246440	246440	53918.1	53918.1	Methylacidophilaceae	Methylacidiphilum kamchatkense str. Kam1	Hydro/geothermal vent	extreme
GCA_000934725.1	0	0	0	0	0	0	0	2	0	1	2	0	0	2	0	1	0	0	0	0	0	0	0	0	0	0	0	0	0	0	0	0	0	99.2503	1.57632	0.611007	0.0402172	4902375	10	73	74	240953	240953	67155.8	66248.2	Methylococcaceae	Methyloterricola oryzae str. 73AT	Rice rhizosphere	plant-associated
GCA_000953475.1	0	0	0	0	0	0	0	3	0	1	0	0	0	1	0	0	0	0	0	1	1	1	0	0	0	0	0	0	0	0	0	0	0	99.3243	1.01351	0.414766	0	2476671	0	1	1	2476671	2476671	2476671	2476671	Methylacidophilaceae	Methylacidiphilum fumariolicum str. SolV	Hydro/geothermal vent	extreme
GCA_001312005.1	0	0	0	1	0	0	0	1	4	1	1	1	0	2	2	2	0	0	0	0	0	0	0	0	0	0	0	0	0	0	0	0	0	95.0239	0.384339	0.560538	0.0480187	4954151	0	382	382	31116	31116	12969	12969	Methylococcaceae	Methylomonas koyamae str. JCM16701	Floodwater rice paddy field	aquatic_fresh
GCA_001644015.1	0	0	0	0	0	0	0	2	0	1	2	0	0	1	0	0	0	0	0	0	0	0	0	0	0	0	0	0	0	0	0	0	0	99.9425	1.71616	0.466307	0.0340435	4703858	0	171	171	53468	53468	27507.9	27507.9	Methylococcaceae	Methylomonas lenta str. R-45370	Denitrification tank of a wastewater treatment plant	engineered
GCA_001644685.1	0	0	0	0	0	0	0	1	1	1	1	1	0	2	1	1	0	0	0	0	0	0	0	0	0	0	0	0	0	0	0	0	0	99.8312	0.574713	0.562097	0.032189	5127407	0	2	2	4849532	4849532	2.5637e+06	2.5637e+06	Methylococcaceae	Methylomonas sp. str. DH-1	Activated sludge from brewery	engineered
GCA_002072955.1	0	0	0	0	0	0	0	1	1	1	1	0	0	2	0	1	0	0	0	0	0	1	0	0	0	1	0	0	0	0	0	0	0	99.6552	2.67332	0.410246	0.0011995	4290526	0	6	6	2895801	2895801	715088	715088	Methylococcaceae	Methyloprofundus sedimenti str. WF1	Marine sediment	aquatic_marine
GCA_002117405.1	0	0	0	0	0	0	0	3	2	1	0	0	0	2	0	1	0	0	1	0	1	0	1	0	0	0	0	0	0	0	0	0	0	97.8056	1.5674	0.631764	0.00984871	4707971	0	2	2	4532950	4532950	2.35399e+06	2.35399e+06	Methylocystaceae	Methylocystis bryophila str. S285	Wetland peat soil	wetland
GCA_002209385.1	1	0	0	0	0	0	0	2	6	0	0	1	0	1	1	1	1	0	0	0	0	1	1	0	1	0	1	0	1	0	0	0	0	99.5855	0.472895	0.508787	0	4923400	9	1	1	4923400	4923391	4923400	4923391	Methylococcaceae	Methylovulum psychrotolerans str. HV10_M2	Plant material from high-altitude peat bog	plant-associated
GCA_002862125.1	0	0	0	0	0	0	0	1	0	1	1	2	0	2	0	0	0	0	0	0	0	0	0	0	0	0	0	0	0	0	0	0	0	99.3656	2.22607	0.467971	0.00142493	4741940	0	4	4	2423795	2423795	1185485	1185485	Methylococcaceae	Methylobacter sp. str. KS41	Acidic forest soil	upland_soil
GCA_002891535.1	0	0	0	0	0	0	0	3	3	1	0	1	0	3	2	1	0	0	1	1	0	0	0	0	0	0	0	0	0	0	0	0	0	99.0596	0	0.629373	0.0392258	4291372	0	80	80	148025	148025	53642.2	53642.2	Beijerinckiaceae	Methylocella sylvestris str. TVC	Permafrost sediment	wetland
GCA_003722355.1	0	0	0	0	0	0	0	3	1	1	1	1	0	4	0	2	0	0	0	0	0	0	1	0	0	0	0	0	0	0	0	0	0	99.3671	1.21308	0.624275	0.017826	4213043	0	4	4	3776027	3776027	1.05326e+06	1.05326e+06	Methylocystaceae	Methylocystis hirsuta str. CSC1	Acquifer	aquatic_fresh
GCA_003932755.1	0	0	0	0	1	0	0	2	1	1	1	0	0	2	0	0	1	0	0	0	0	0	0	0	0	1	0	0	0	0	0	0	0	99.5977	3.10345	0.486092	0	5056496	0	1	1	5056496	5056496	5056496	5056496	Methylococcaceae	Methylomicrobium sp. str. Wino1	Marine sediment	aquatic_marine
GCA_004564215.1	0	0	0	0	0	0	0	2	3	1	0	3	0	1	1	1	0	0	1	0	0	0	0	0	0	0	0	0	0	0	0	0	0	99.0596	0.31348	0.589373	0	3326434	0	1	1	3326434	3326434	3326434	3326434	Beijerinckiaceae	Methylocapsa gorgona str. MG08	Landfill soil	engineered
GCA_004802635.1	1	0	0	0	0	0	0	2	3	1	0	0	0	1	0	1	0	0	1	0	0	0	0	0	0	0	0	0	0	0	0	0	0	98.2759	1.25392	0.629979	0.0744012	4690566	14	12	12	3287239	3287239	390880	390879	Methylocystaceae	Methylocystis heyeri str. H2T	Acidic peat bog soil	wetland
GCA_006175985.1	0	0	0	0	0	0	0	1	0	1	1	0	0	2	1	1	0	0	0	0	0	0	0	0	0	0	0	0	0	0	0	0	0	99.0773	3.27278	0.629685	0.0249943	4839605	0	42	42	199476	199476	115229	115229	Methylocystaceae	Methylotetracoccus oryzae str. C50C1	Rice paddy field soil	wetland
GCA_900114285.1	0	0	0	0	0	0	0	3	3	0	0	0	0	1	1	1	0	0	1	0	0	0	1	0	1	0	0	0	0	0	0	0	0	99.1641	1.88088	0.617452	0.0344854	4105299	0	78	78	219649	219649	52632	52632	Beijerinckiaceae	Methylocapsa palsarum str. NE2	Subarctic wetland soil	wetland
GCA_900155475.1	0	0	0	0	0	1	0	1	4	1	1	0	0	3	0	1	0	0	0	0	0	1	0	1	1	0	0	0	0	0	0	0	0	99.5747	3.47463	0.62962	0.0729198	5480099	0	8	8	4628900	4628900	685012	685012	Methylococcaceae	Methylomagnum ishizawai str. 175	Rice rhizosphere	plant-associated
GCA_900749825.1	0	0	0	0	0	0	0	2	1	1	0	1	0	1	2	3	0	0	0	0	0	0	0	0	0	0	0	0	0	0	0	0	0	98.3455	0.731452	0.61787	0.00193623	4422463	0	3	3	3909803	3909803	1.47415e+06	1.47415e+06	Beijerinckiaceae	Methylocella tundrae	Wetland peat soil	wetland
GCF_000178815.2	1	0	0	0	0	0	0	3	4	1	1	0	0	2	2	4	0	0	1	0	0	2	0	1	0	0	0	0	0	0	0	0	0	100	0	0.659453	0.01334	4962262	2	3	3	4496051	4496049	1.65409e+06	1.65409e+06	Methylocystaceae	Methylosinus trichosporium str. OB3b	Soil, fresh water sediments, groundwater	aquatic_fresh
GCF_000190755.2	0	0	0	0	0	0	0	2	3	1	1	1	1	1	2	1	0	0	0	0	0	0	0	0	0	0	0	0	0	0	0	0	0	99.3656	1.58593	0.495123	0.00344073	4848329	1410	3	18	2936421	625820	1.61611e+06	269273	Methylococcaceae	Methylobacter tundripaludum str. SV96	High arctic wetland soil	wetland
GCF_000421465.1	0	0	0	0	0	0	0	3	0	1	2	2	0	3	0	1	1	0	0	0	0	0	0	0	0	2	0	0	0	0	0	0	0	95.819	2.24138	0.582805	0.00518929	3509607	0	5	5	2752995	2752995	701921	701921	Beijerinckiaceae	Methylohalobius crimeensis str. 10Ki	Sediment from hypersaline lakes	extreme
GCF_000733855.1	0	0	0	0	0	0	0	2	2	0	1	0	0	1	0	0	0	0	0	0	0	0	0	0	1	0	0	0	0	0	0	0	0	99.1818	1.35499	0.561723	0.0575759	4526071	0	4	4	4431305	4431305	1.13152e+06	1.13152e+06	Methylococcaceae	Methylomicrobium agile str. ATCC35068	Wetland sediment samples	wetland
GCF_000968535.2	0	0	0	0	1	0	0	2	1	1	1	0	0	1	1	0	0	0	0	1	0	0	0	0	0	1	0	0	0	0	0	0	0	99.5977	1.03448	0.487448	0.000300635	4796711	0	2	2	4668296	4668296	2.39836e+06	2.39836e+06	Methylococcaceae	Methylomicrobium alcaliphilum str. 20Z	Sediment from saline soda lakes	extreme
GCF_002005105.1	0	1	0	0	0	0	0	2	2	1	1	1	0	2	1	3	0	1	0	1	0	0	0	0	0	0	0	0	0	0	0	0	0	99.5747	3.47943	0.582398	0.0265577	5621438	0	85	85	133347	133347	66134.6	66134.6	Methylococcaceae	Methylocaldum sp. str. 14B	Anaerobic digester (SS-AD reactors)	engineered
GCF_003584645.1	1	1	0	0	0	0	0	3	4	1	1	1	0	1	2	4	0	1	0	1	0	0	0	1	0	0	1	0	0	0	0	0	0	99.8342	4.92791	0.58747	0	6088916	0	1	1	6088916	6088916	6088916	6088916	Methylococcaceae	Methylocaldum marinum str. S8	Marine sediment	aquatic_marine
GCF_007004125.1	0	0	0	0	0	0	0	3	2	1	0	0	1	4	0	1	2	0	1	0	0	0	0	0	0	0	0	0	0	1	0	0	0	99.7388	0.417973	0.645451	0.0280793	4591466	0	161	161	53474	53474	28518.4	28518.4	Methylocystaceae	Methylosinus sporium str. SM89A	Rice rhizosphere	plant-associated
GCF_009811675.1	0	0	0	0	0	0	0	3	2	1	0	0	2	2	0	1	0	0	1	0	1	0	0	0	0	0	0	1	0	0	0	0	0	100	0.31348	0.64792	0.0317731	4435731	0	114	114	162935	162935	38909.9	38909.9	Methylocystaceae	Methylosinus sporium str. DSM 17706	Rice paddy	wetland
GCF_013350005.1	0	0	0	0	0	0	0	3	1	1	0	1	0	6	0	1	1	0	0	0	0	0	1	0	0	0	0	0	0	0	0	0	0	99.3671	0.632911	0.626023	0.0272645	3853673	89	64	65	231589	231589	60213.6	59285.9	Methylocystaceae	Methylocystis silviterrae	Boreal forest soil	upland_soil
GCF_015711015.1	0	0	0	0	0	0	0	2	0	1	2	1	0	1	0	0	0	0	0	0	0	0	0	0	0	0	0	0	0	0	0	0	0	99.9318	0.318704	0.518025	0.019405	4923893	0	2	2	4798577	4798577	2.46195e+06	2.46195e+06	Methylococcaceae	Methylomonas sp. str. LL1	River floodplain soil	wetland
GCF_023515995.1	0	0	0	0	0	0	1	1	2	1	0	0	0	1	5	1	0	0	0	1	0	0	0	0	1	0	0	0	0	0	0	0	0	99.6212	1.60606	0.657138	0.00127657	5002371	0	2	2	4719641	4719641	2.50119e+06	2.50119e+06	Mycobacteriaceae	Candidatus Mycobacterium methanotrophicum	Sulfur cave	extreme

## Sheet: 3. Volatiles in agar samples
Volatile compound	Samples
	Methylomonas 1	Methylomonas 2	Methylomonas 3	Methylomonas 4	Methylobacter 1	Methylobacter 2	Methylobacter 3	Methylobacter 4	Methylocella 1	Methylocella 2	Methylocella 3	Methylocella 4	Methylosinus 1	Methylosinus 2	Methylosinus 3	Methylosinus 4	Reference 1	Reference 2	Reference 3	Reference 4
2-pentadecanone	25321	106985	70372	71578	0	0	0	0	69723	30648	186661	37966	423096	436215	199383	266006	0	0	0	0
Cycloheptasiloxane, tetradecamethyl-	757582	2252610	3536034	933077	2200914	3262982	872296	3238866	3428723	3181709	2049056	1925623	2986624	2635997	4255473	4832910	681462	3459561	1311910	714318
Cyclopentasiloxane, decamethyl-	277889	355645	272353	620092	436867	4192198	454870	326154	2293524	940187	3953795	468035	0	422628	2349997	59734	1005337	2640700	1177638	1310863
Cyclotetrasiloxane, octamethyl-	0	0	2064360	0	606512	636746	234493	3012914	76743	0	33220	0	1713726	7539930	0	0	0	145592	0	0
Cyclotrisiloxane, hexamethyl-	6643668	532604	526196	608289	0	479528	588931	0	157779	197743	1200123	66120	424780	114595	485083	520915	524149	0	1425913	0
Germacrene	0	0	0	0	2973853	4222678	995237	1938130	0	0	0	0	0	0	0	0	0	0	0	0
heptadecene	254636	484232	366693	547632	265207	291271	272759	217779	281895	357326	362652	299606	300270	338180	884273	440299	219560	488594	476717	241684
Octasiloxane	1483457	1102629	2966642	306807	0	246469	208289	499648	331488	297651	0	676218	2533081	0	502169	764886	233217	9103622	0	0
Si-impurity 1	0	25869	45598	0	0	44041	0	0	59403	0	66433	54558	39438	49786	0	0	52598	32959	67017	3468
Si-impurity 2	1064152	1173789	1130019	1605167	148414	110519	31073	246541	1569252	5899048	3191676	1190499	3026075	4484516	4343343	3376935	7003455	1864109	0	3243034
Si-impurity 3	490366	556215	1981625	401222	551882	457702	513755	402041	422634	364285	313337	1266698	1343113	793589	479791	13382	47231	165922	10091	0
Si-impurity 4	150614	140267	951752	113407	141929	125376	173541	119851	0	102386	401312	4103	937721	127709	139495	28418	60756	8578326	547	3168
Unknown 1	0	0	0	0	0	0	0	0	0	0	0	0	0	0	17825	0	0	0	0	0
Unknown 2	307072	102765	128752	155324	93999	110996	142630	153227	123221	128676	120410	147292	94219	139170	61654	132664	83850	713	0	108375
Unknown 3	11357	0	2523136	11203	1241	35311	23835	0	0	50530	31798	19748	50529	42439	1924453	43592	92374	15210	6977	9477
Unknown 4	39483	26865	78002	350705	57608	143625	364476	51620	88889	9546	22559	91852	44991	25883	78256	148754	24523	243072	543076	67986
Unknown 5	0	0	0	0	4863	5855	13008	11450	0	0	0	0	0	0	0	0	0	0	0	0
Unknown 6	43955	110605	0	48217	46810	146992	60774	51048	47658	49187	39531	41758	116159	39491	72021	72820	66892	37478	99585	3523
Unknown 7	0	0	0	0	0	0	0	0	0	0	0	0	0	0	0	22387	0	0	0	0
Unknown 8	268852	315364	162523	247904	589511	397738	306101	246354	5453	290390	418936	389657	267172	421451	472241	538968	218258	365835	320527	481226
Unknown 9	18654	1078	0	8336	39543	33881	0	0	1027	5920	20708	42453	0	27121	16481	2294	50592	12951	34558	1699
Unknown 10	23493	73441	843654	715292	22085	832152	42851	0	76999	750009	882376	21345	629765	116904	611910	14255	1216512	915293	772882	91924
Unknown 11	72365	0	0	11097	33931	0	14619	33704	0	81411	0	59344	35263	57675	0	70680	0	19920	85257	9472
Unknown 12	129765	62942	0	0	0	0	0	0	0	72647	0	0	0	0	0	0	215481	171938	182296	190784
Unknown 13	0	0	0	0	0	0	0	0	0	0	0	0	0	0	0	0	11271	11417	0	0
Unknown 14	18004	71990	32332	19838	97839	83913	36257	40364	48835	78309	0	7115	25962	16397	16848	0	118065	108899	102791	110450
Unknown 15	0	17681	36389	0	78682	18218	0	0	0	46941	60568	27846	30111	8494	5946	115376	62768	92755	71688	0
Unknown 16	0	0	0	0	0	0	0	0	42393	0	0	0	0	0	0	0	0	0	0	0

## Sheet: 4. Sig. volatiles in agar 
Volatile compound	f.value	p.value	-log10(p)	FDR	Tukey's HSD (difference between samples)
Germacrene	60.085	4.716e-09	8.3264	1.2722e-07	Methylobacter - Methylocellar	Methylobacter - Methylomonas	Methylobacter - Methylosinus	Methylobacter - Reference
2-pentadecanone	54.701	9.0869e-09	8.0416	1.2722e-07	Methylocellar - Methylobacter	Methylomonas - Methylobacter	Methylosinus - Methylobacter	Methylosinus - Methylocellar	Methylocellar - Reference	Methylosinus - Methylomonas	Methylomonas - Reference	Methylosinus - Reference
unknown14	11.796	0.00015617	3.8064	0.0014575	Reference - Methylobacter	Reference - Methylocellar	Reference - Methylomonas	Reference - Methylosinus

## Sheet: 5. Volatiles in liquid samples
Volatile compound	Samples
	Methylomonas 1	Methylomonas 2	Methylomonas 3	Methylomonas 4	Methylosinus 1	Methylosinus 2	Methylosinus 3	Methylosinus 4	Methylobacter 1	Methylobacter 2	Methylobacter 3	Methylobacter 4	Methylocella 1	Methylocella 2	Methylocella 3	Methylocella 4	Reference 1	Reference 2	Reference 3	Reference 4
2, 4-Di-tert-butylphenol	1400645	1421832	946119	0	1762173	1915749	1223680	2564788	0	0	0	0	1818716	2049024	1704119	1719296	940096	764558	508288	1430271
2, 4-Oct+B7:B30adiene	0	0	51619	37709	38523	0	0	86947	29103	0	0	0	0	0	68330	0	44973	0	0	0
2-Hexanone, 3-methyl-	112190	110364	139350	43293	49071	52268	0	33827	61147	0	167759	10336	0	106472	57054	0	95990	115121	0	0
2-Propenoic acid, tridecyl ester	1808160	382432	756966	296455	457237	684583	0	0	498351	334843	1130153	444664	441592	416614	325538	336710	354777	342191	394780	348506
3-Decen-1-ol, (Z)-	1217826	348436	1613087	824059	561647	1156968	883043	622292	468068	313868	1106112	321508	311566	245280	176858	627944	1068119	660801	911011	579050
3-Nonen-1-ol, (E)-	0	0	0	0	0	0	0	0	0	0	0	0	2057312	0	2039473	602510	2081208	0	0	885946
Cyclodecasiloxane, eicosamethyl-	216143	71116	7971598	0	12943	0	0	29737	4270679	126018	143188	6784171	23965	5904853	6029043	76196	76338	6240308	0	84707
Cycloheptasiloxane, tetradecamethyl-	1447457	7300812	5785414	4961713	6235021	6005833	7831040	5877429	6027012	6236959	6200948	6119959	6101894	5865065	6086352	6236208	7062123	6054501	6069872	6196712
Cyclohexene, 1-methyl-5-(1-methylethenyl)-, (R)-	201632	292027	360950	226084	328222	502234	711748	346125	34974	26584	4603	212496	167003	62106	181391	50375	97585	313783	382796	126208
Cyclooctasiloxane, hexadecamethyl-	7341914	13355551	7004091	6522497	6764471	7508703	5461832	10790117	14084982	14050561	7101766	8693726	7596482	8233534	7250320	13374186	13905487	6726721	10709875	7681946
Cyclotetrasiloxane, octamethyl-	5633226	2520518	222259	3481851	2736613	160690	3019491	65878	348856	274203	3064710	400706	70829	268616	27319	2602979	2995689	3050413	3070357	132701
Cyclotrisiloxane, hexamethyl-	387613	3282245	398342	0	101919	0	79410	139296	3309155	15331	732581	112430	380723	1463931	1606902	787506	660571	663386	790723	1394737
Disiloxane, 1, 3-diethyl-1, 1, 3, 3, -tetramethyl-	0	0	0	0	0	0	0	0	0	0	0	0	0	0	0	101752	0	0	135533	175020
Germacrene D	0	0	0	0	0	0	0	0	1901602	692928	2039005	1875632	0	0	0	0	0	0	0	0
Heptasiloxane, 1, 1, 3, 3, 5, 5, 7, 7, 9, 9, 11, 11, 13, 13-tetradecamethyl-	0	211847	65525	162304	0	0	0	0	0	0	0	0	10847	0	21840	0	300573	195236	594829	161200
Hexasiloxane, 1, 1, 3, 3, 5, 5, 7, 7, 9, 9, 11, 11-dodecamethyl-	0	0	0	0	0	0	0	0	53648	0	0	0	0	0	0	0	0	53118	0	0
Hexasiloxane, tetradecamethyl-	0	0	0	139402	85332	238664	116144	158017	0	0	172106	137912	12501	273134	0	30616	53538	0	178175	22600
Octasiloxane, 1, 1, 3, 3, 5, 5, 7, 7, 9, 9, 11, 11, 13, 13, 15, 15-hexadecamethyl-	0	1111756	9205246	0	915019	8727241	0	754965	7962102	2553278	698108	7943750	1819094	9426762	8971581	2625416	1459133	10026407	821926	2435035
Silanediol, dimethyl-	5462293	3929679	2927121	7325979	3217027	2770768	7039866	5659350	9369859	7072259	4734251	5702052	4186190	0	4516788	1657944	8407452	8904825	8332233	9240102
Unknown1	285795	0	167713	188765	81358	0	27926	246923	41000	196604	213551	0	386139	22374	244096	61993	438538	0	0	14121
Unknown2	6140452	4691221	4379694	4864479	4231226	5039479	4252851	4727730	4740761	5523136	5008168	3847155	4112504	4510516	4005095	4902100	4847906	3585209	297201	4908381
Unknown3	0	0	0	0	0	60469	0	0	0	0	0	0	0	0	0	0	0	0	0	0
Unknown4	401026	316171	243626	292604	376153	725220	1056596	473790	267260	378338	751629	361463	160176	199695	191650	236949	197210	404775	619413	210076
Unknown5	0	81547	195444	81732	71643	106788	54122	0	0	72181	0	0	0	0	0	0	0	0	0	0
Unknown6	0	16713253	0	0	0	38904009	0	0	0	0	0	0	0	0	0	0	0	0	0	0
Unknown7	0	0	0	0	0	0	0	0	436736	0	0	45287	0	0	0	0	12180	0	44936	381300
Unknown8	1161702	357799	1373138	660917	291337	915012	629083	799310	518803	251351	641467	236710	497448	233438	391156	518810	322254	270566	514609	442327
Unknown9	34834	142371	53635	90291	0	453459	546260	118343	0	0	0	0	0	0	0	0	0	0	0	0
Unknown10	659176	9166836	669024	656000	484560	456960	649696	379064	7363148	512584	697032	1606555	512896	8103031	557736	433097	596224	578880	0	667880
Unknown11	214235	178225	145782	176502	190754	482883	389203	206509	192593	290645	294994	210511	213828	141006	97094	181503	273028	167116	271170	0
Unknown12	71767	0	0	123684	0	0	0	0	0	0	0	0	0	0	0	0	0	0	0	0
Unknown13	0	0	0	0	0	0	432095	874826	0	0	0	0	0	0	0	0	0	0	0	0
Unknown14	0	103235	0	16568	112912	27070	335194	65275	60405	22434	52400	61158	0	55536	57121	57394	48341	997	21358	0
Unknown15	0	0	0	0	0	57216	0	0	0	0	0	0	0	0	0	0	0	0	0	0
Unknown16	0	0	38729	0	120496	89209	0	118270	106173	0	0	82906	113050	53775	43968	122182	55233	104379	0	0
Unknown17	117153	0	0	0	0	0	52063	0	0	0	0	0	0	0	0	0	34707	0	0	0
Unknown18	0	0	0	0	0	0	0	0	0	0	244383	0	0	0	0	0	0	0	0	0

## Sheet: 6. Sig. volatiles in liquid
Volatile compound	f.value	p.value	-log10(p)	FDR	Tukey's HSD (difference between samples)
Germacrene D	39.216	8.9419e-08	7.0486	3.3085e-06	Methylocellar-Methylobacter	Methylomonas-Methylobacter	Methylosinus-Methylobacter	Reference-Methylobacter
Heptasiloxane, 1, 1, 3, 3, 5, 5, 7, 7, 9, 9, 11, 11, 13, 13-tetradecamethyl-	14.427	5.0224e-05	4.2991	0.0007012	Reference-Methylobacter	Reference-Methylocellar	Reference-Methylomonas	Reference-Methylosinus
2, 4-Di-tert-butylphenol	14.12	5.6854e-05	4.2452	0.0007012	Methylocellar-Methylobacter	Methylomonas-Methylobacter	Methylosinus-Methylobacter	Reference-Methylobacter
Cyclohexene, 1-methyl-5-(1-methylethenyl)-, (R)-	7.5278	0.0015565	2.8078	0.014398	Methylomonas-Methylobacter	Methylosinus-Methylobacter	Methylosinus-Methylocellar
Unknown10	5.6983	0.0053986	2.2677	0.03995	Methylosinus-Methylobacter	Methylosinus-Methylocellar	Reference-Methylosinus
Silanediol, dimethyl-	5.3479	0.0070189	2.1537	0.043283	Methylocellar-Methylobacter	Reference-Methylocellar
